# Supplementary material for: 1-(2-Naphth­yl)-3-phenyl-3-(4,5,6,7-tetra­hydro-1,2,3-benzoselenadiazol-4-yl)propan-1-one
Source: Acta Crystallogr Sect E Struct Rep Online. 2011 Jul 13;67(Pt 8):o2010–1. doi: 10.1107/S1600536811027103 (PMC3213465; doi:10.1107/S1600536811027103)
Supplement: Supplementary file 1 [file e-67-o2010-sup1.cif]

##############################################################################
#                                                                            #
# This CIF contains the data in a paper accepted for publication in          #
# Acta Crystallographica Section E. It conforms to the requirements of       #
# Notes for Authors for Acta Crystallographica Section E, and has been       #
# peer reviewed under the auspices of the IUCr Commission on Journals.       #
#                                                                            #
# Full details of the Crystallographic Information File format               #
# are given in the paper "The Crystallographic Information File (CIF):       #
# a New Standard Archive File for Crystallography" by S. R. Hall, F. H.      #
# Allen and I. D. Brown [Acta Cryst. (1991), A47, 655-685].                  #
#                                                                            #
# The current version of the core CIF dictionary is obtainable from          #
# ftp://ftp.iucr.org/pub/cif_core.dic.                                       #
#                                                                            #
# Software is freely available for graphical display of the structure(s)     #
# in this CIF. For information consult the CIF software page                 #
# http://www.iucr.org/resources/cif/software.                                #
#                                                                            #
# This file may be used for bona fide research purposes within the           #
# scientific community so long as proper attribution is given to the journal # 
# article from which it was obtained.                                        #
#                                                                            #
##############################################################################
data_I
_audit_creation_method     SHELXL-97
_chemical_name_systematic
;
1-(2-Naphthyl)-3-phenyl-3-(4,5,6,7-tetrahydro-1,2,3-benzoselenadiazol-
4-yl)propan-1-one
;
_chemical_name_common     ?
_chemical_formula_moiety     'C25 H22 N2 O Se'
_chemical_formula_sum     'C25 H22 N2 O Se'
_chemical_formula_iupac     'C25 H22 N2 O Se'
_chemical_formula_weight     445.41
_chemical_melting_point     ?
_symmetry_cell_setting     triclinic
_symmetry_space_group_name_H-M     'P -1'
_symmetry_space_group_name_hall     '-P 1'
loop_
    _symmetry_equiv_pos_as_xyz
    'x, y, z'
    '-x, -y, -z'
_cell_length_a     8.0600(4)
_cell_length_b     10.1215(5)
_cell_length_c     13.0827(6)
_cell_angle_alpha     81.479(4)
_cell_angle_beta     76.478(4)
_cell_angle_gamma     82.087(4)
_cell_volume     1020.33(9)
_cell_formula_units_Z     2
_cell_measurement_reflns_used     3065
_cell_measurement_theta_min     2.61
_cell_measurement_theta_max     29.31
_cell_measurement_temperature     293(2)
_exptl_crystal_description     Block
_exptl_crystal_colour     'Blue'
_exptl_crystal_size_max     0.4
_exptl_crystal_size_mid     0.3
_exptl_crystal_size_min     0.2
_exptl_crystal_density_diffrn     1.450
_exptl_crystal_density_meas     ?
_exptl_crystal_density_method     'not measured'
_exptl_crystal_F_000     456
_exptl_absorpt_coefficient_mu     1.859
_exptl_absorpt_correction_type     multi-scan
_exptl_absorpt_process_details
                               '(<i>CrysAlis PRO</i>; Oxford Diffraction, 2009)'
_exptl_absorpt_correction_T_min     0.658
_exptl_absorpt_correction_T_max     1.000
_exptl_special_details
;
;
_diffrn_ambient_temperature     293(2)
_diffrn_radiation_type     MoK\a
_diffrn_radiation_wavelength     0.71073
_diffrn_radiation_source     'fine-focus sealed tube'
_diffrn_radiation_monochromator     graphite
_diffrn_measurement_device_type     'Oxford Diffraction Xcalibur E'
_diffrn_measurement_method     \w
_diffrn_detector_area_resol_mean     15.9821
_diffrn_reflns_number     6762
_diffrn_reflns_av_R_equivalents     0.0246
_diffrn_reflns_av_sigmaI/netI     0.0434
_diffrn_reflns_theta_min     2.61
_diffrn_reflns_theta_max     25.00
_diffrn_reflns_theta_full     25.00
_diffrn_measured_fraction_theta_max     0.999
_diffrn_measured_fraction_theta_full     0.999
_diffrn_reflns_limit_h_min     -9
_diffrn_reflns_limit_h_max     9
_diffrn_reflns_limit_k_min     -12
_diffrn_reflns_limit_k_max     12
_diffrn_reflns_limit_l_min     -12
_diffrn_reflns_limit_l_max     15
_diffrn_standards_number     ?
_diffrn_standards_interval_count     ?
_diffrn_standards_interval_time     ?
_diffrn_standards_decay_%     ?
_refine_special_details
;
Refinement of <i>F</i>^2^ against ALL reflections. The weighted <i>R</i>-factor
<i>wR</i> and goodness of fit <i>S</i> are based on <i>F</i>^2^, conventional
<i>R</i>-factors <i>R</i> are based on <i>F</i>, with <i>F</i> set to zero for
negative <i>F</i>^2^. The threshold expression of <i>F</i>^2^ >
\s(<i>F</i>^2^) is used only for calculating <i>R</i>-factors(gt) <i>etc</i>.
and is not relevant to the choice of reflections for refinement.
<i>R</i>-factors based on <i>F</i>^2^ are statistically about twice as large
as those based on <i>F</i>, and <i>R</i>- factors based on ALL data will be
even larger.
;
_reflns_number_total     3594
_reflns_number_gt     2770
_reflns_threshold_expression     I>2sigma(I)
_refine_ls_structure_factor_coef     Fsqd
_refine_ls_matrix_type     full
_refine_ls_R_factor_all     0.0564
_refine_ls_R_factor_gt     0.0375
_refine_ls_wR_factor_gt     0.0871
_refine_ls_wR_factor_ref     0.0961
_refine_ls_goodness_of_fit_ref     1.007
_refine_ls_restrained_S_all     1.007
_refine_ls_number_reflns     3594
_refine_ls_number_parameters     262
_refine_ls_number_restraints     0
_refine_ls_hydrogen_treatment     constr
_refine_ls_weighting_scheme     calc
_refine_ls_weighting_details
                 'calc w=1/[\s^2^(Fo^2^)+(0.0500P)^2^] where P=(Fo^2^+2Fc^2^)/3'
_atom_sites_solution_hydrogens     geom
_atom_sites_solution_primary     direct
_atom_sites_solution_secondary     difmap
_refine_ls_shift/su_max     0.001
_refine_ls_shift/su_mean     0.000
_refine_diff_density_max     0.291
_refine_diff_density_min     -0.407
_refine_ls_extinction_method     none
_refine_ls_extinction_coef     ?
loop_
    _atom_type_symbol
    _atom_type_description
    _atom_type_scat_dispersion_real
    _atom_type_scat_dispersion_imag
    _atom_type_scat_source
    'C' 'C' 0.0033 0.0016
                         'International Tables Vol C Tables 4.2.6.8 and 6.1.1.4'
    'H' 'H' 0.0000 0.0000
                         'International Tables Vol C Tables 4.2.6.8 and 6.1.1.4'
    'N' 'N' 0.0061 0.0033
                         'International Tables Vol C Tables 4.2.6.8 and 6.1.1.4'
    'O' 'O' 0.0106 0.0060
                         'International Tables Vol C Tables 4.2.6.8 and 6.1.1.4'
    'Se' 'Se' -0.0929 2.2259
                         'International Tables Vol C Tables 4.2.6.8 and 6.1.1.4'
_computing_data_collection     'CrysAlis PRO (Oxford  Diffraction, 2009)'
_computing_cell_refinement     'CrysAlis PRO (Oxford  Diffraction, 2009)'
_computing_data_reduction     'CrysAlis PRO (Oxford  Diffraction, 2009)'
_computing_structure_solution     '<i>SHELXS97</i> (Sheldrick, 2008)'
_computing_structure_refinement     '<i>SHELXL97</i> (Sheldrick, 2008)'
_computing_molecular_graphics
           '<i>ORTEP-3 for Windows</i> (Farrugia, 1997) and PLATON (Spek, 2009)'
_computing_publication_material     '<i>PLATON</i> (Spek, 2009)'
loop_
    _atom_site_type_symbol
    _atom_site_label
    _atom_site_fract_x
    _atom_site_fract_y
    _atom_site_fract_z
    _atom_site_U_iso_or_equiv
    _atom_site_adp_type
    _atom_site_calc_flag
    _atom_site_refinement_flags
    _atom_site_occupancy
    _atom_site_symmetry_multiplicity
    _atom_site_disorder_assembly
    _atom_site_disorder_group
    Se Se1 0.62678(4) 0.82915(3) 0.61536(3) 0.06072(16) Uani d . 1 1 . .
    O O1 0.3614(3) 0.5213(2) 0.20388(17) 0.0633(6) Uani d . 1 1 . .
    N N1 0.5844(3) 0.6746(2) 0.48187(19) 0.0476(6) Uani d . 1 1 . .
    N N2 0.7071(3) 0.7047(3) 0.5160(2) 0.0587(7) Uani d . 1 1 . .
    C C1 0.4227(3) 0.7366(2) 0.5202(2) 0.0344(6) Uani d . 1 1 . .
    C C2 0.4117(4) 0.8232(3) 0.5918(2) 0.0395(7) Uani d . 1 1 . .
    C C3 0.2505(4) 0.8991(3) 0.6443(2) 0.0485(7) Uani d . 1 1 . .
    H H3A 0.2499 0.9934 0.6163 0.058 Uiso calc R 1 1 . .
    H H3B 0.2451 0.8916 0.7197 0.058 Uiso calc R 1 1 . .
    C C4 0.0939(4) 0.8443(3) 0.62557(19) 0.0422(7) Uani d . 1 1 . .
    H H4A 0.0714 0.7629 0.6736 0.051 Uiso calc R 1 1 . .
    H H4B -0.0057 0.9098 0.6406 0.051 Uiso calc R 1 1 . .
    C C5 0.1215(3) 0.8137(3) 0.5122(2) 0.0398(6) Uani d . 1 1 . .
    H H5A 0.1464 0.8947 0.4642 0.048 Uiso calc R 1 1 . .
    H H5B 0.0169 0.7858 0.5016 0.048 Uiso calc R 1 1 . .
    C C6 0.2686(3) 0.7034(3) 0.48589(19) 0.0339(6) Uani d . 1 1 . .
    H H6 0.2328 0.6210 0.5303 0.041 Uiso calc R 1 1 . .
    C C7 0.3076(3) 0.6729(2) 0.36983(19) 0.0331(6) Uani d . 1 1 . .
    H H7 0.4113 0.6089 0.3604 0.040 Uiso calc R 1 1 . .
    C C8 0.3471(3) 0.7946(3) 0.28883(18) 0.0334(6) Uani d . 1 1 . .
    C C9 0.5157(4) 0.8233(3) 0.2486(2) 0.0480(7) Uani d . 1 1 . .
    H H9 0.6049 0.7671 0.2711 0.058 Uiso calc R 1 1 . .
    C C10 0.5519(5) 0.9349(3) 0.1752(2) 0.0606(9) Uani d . 1 1 . .
    H H10 0.6651 0.9530 0.1493 0.073 Uiso calc R 1 1 . .
    C C11 0.4227(5) 1.0187(3) 0.1405(2) 0.0601(9) Uani d . 1 1 . .
    H H11 0.4479 1.0933 0.0912 0.072 Uiso calc R 1 1 . .
    C C12 0.2555(5) 0.9919(3) 0.1790(2) 0.0533(8) Uani d . 1 1 . .
    H H12 0.1669 1.0484 0.1560 0.064 Uiso calc R 1 1 . .
    C C13 0.2194(4) 0.8812(3) 0.2518(2) 0.0415(7) Uani d . 1 1 . .
    H H13 0.1057 0.8639 0.2770 0.050 Uiso calc R 1 1 . .
    C C14 0.1634(3) 0.6015(3) 0.3511(2) 0.0376(6) Uani d . 1 1 . .
    H H14A 0.1320 0.5334 0.4105 0.045 Uiso calc R 1 1 . .
    H H14B 0.0635 0.6662 0.3483 0.045 Uiso calc R 1 1 . .
    C C15 0.2124(4) 0.5363(3) 0.2507(2) 0.0375(6) Uani d . 1 1 . .
    C C16 0.0773(3) 0.4844(2) 0.2104(2) 0.0334(6) Uani d . 1 1 . .
    C C17 0.1294(3) 0.4041(2) 0.13129(19) 0.0358(6) Uani d . 1 1 . .
    H H17 0.2463 0.3836 0.1048 0.043 Uiso calc R 1 1 . .
    C C18 0.0114(3) 0.3514(2) 0.08876(19) 0.0340(6) Uani d . 1 1 . .
    C C19 -0.1658(3) 0.3833(3) 0.12857(19) 0.0352(6) Uani d . 1 1 . .
    C C20 -0.2175(3) 0.4677(3) 0.2103(2) 0.0410(7) Uani d . 1 1 . .
    H H20 -0.3339 0.4906 0.2366 0.049 Uiso calc R 1 1 . .
    C C21 -0.1000(3) 0.5157(3) 0.2508(2) 0.0367(6) Uani d . 1 1 . .
    H H21 -0.1367 0.5694 0.3055 0.044 Uiso calc R 1 1 . .
    C C22 -0.2856(4) 0.3321(3) 0.0848(2) 0.0485(8) Uani d . 1 1 . .
    H H22 -0.4026 0.3538 0.1098 0.058 Uiso calc R 1 1 . .
    C C23 -0.2302(4) 0.2516(3) 0.0068(2) 0.0550(9) Uani d . 1 1 . .
    H H23 -0.3095 0.2182 -0.0214 0.066 Uiso calc R 1 1 . .
    C C24 -0.0545(4) 0.2186(3) -0.0316(2) 0.0532(8) Uani d . 1 1 . .
    H H24 -0.0184 0.1623 -0.0845 0.064 Uiso calc R 1 1 . .
    C C25 0.0639(4) 0.2670(3) 0.0068(2) 0.0441(7) Uani d . 1 1 . .
    H H25 0.1802 0.2450 -0.0205 0.053 Uiso calc R 1 1 . .
loop_
    _atom_site_aniso_label
    _atom_site_aniso_U_11
    _atom_site_aniso_U_22
    _atom_site_aniso_U_33
    _atom_site_aniso_U_12
    _atom_site_aniso_U_13
    _atom_site_aniso_U_23
    Se1 0.0506(2) 0.0778(3) 0.0659(2) -0.01457(18) -0.02624(18) -0.01871(18)
    O1 0.0281(12) 0.0930(17) 0.0786(15) -0.0050(11) -0.0061(11) -0.0520(13)
    N1 0.0352(14) 0.0520(15) 0.0575(15) 0.0042(12) -0.0141(12) -0.0141(12)
    N2 0.0365(15) 0.0715(18) 0.0714(18) 0.0003(13) -0.0198(14) -0.0115(14)
    C1 0.0340(16) 0.0341(14) 0.0349(14) -0.0014(12) -0.0092(12) -0.0025(12)
    C2 0.0424(17) 0.0410(15) 0.0380(15) -0.0054(13) -0.0138(13) -0.0049(12)
    C3 0.056(2) 0.0458(17) 0.0457(17) -0.0006(15) -0.0107(15) -0.0160(14)
    C4 0.0400(17) 0.0445(16) 0.0394(16) 0.0021(14) -0.0051(14) -0.0081(13)
    C5 0.0312(15) 0.0499(16) 0.0382(15) 0.0044(13) -0.0075(13) -0.0130(13)
    C6 0.0320(15) 0.0353(14) 0.0352(14) -0.0048(12) -0.0076(12) -0.0053(11)
    C7 0.0261(14) 0.0340(14) 0.0404(15) 0.0014(11) -0.0080(12) -0.0119(12)
    C8 0.0378(16) 0.0356(14) 0.0307(13) -0.0041(12) -0.0073(12) -0.0163(11)
    C9 0.0389(17) 0.0519(18) 0.0536(18) -0.0098(14) -0.0043(15) -0.0126(15)
    C10 0.061(2) 0.065(2) 0.0523(19) -0.028(2) 0.0107(18) -0.0137(17)
    C11 0.088(3) 0.051(2) 0.0368(17) -0.017(2) 0.0017(19) -0.0073(15)
    C12 0.078(2) 0.0471(18) 0.0356(16) -0.0009(17) -0.0170(17) -0.0052(14)
    C13 0.0439(17) 0.0452(16) 0.0364(15) -0.0020(14) -0.0086(13) -0.0110(13)
    C14 0.0313(15) 0.0372(15) 0.0463(16) -0.0039(12) -0.0066(13) -0.0138(12)
    C15 0.0301(16) 0.0372(15) 0.0474(16) -0.0004(12) -0.0108(14) -0.0114(12)
    C16 0.0299(15) 0.0296(13) 0.0413(15) -0.0013(11) -0.0090(12) -0.0064(12)
    C17 0.0289(14) 0.0379(15) 0.0413(15) 0.0016(12) -0.0093(12) -0.0089(12)
    C18 0.0374(16) 0.0317(14) 0.0331(14) -0.0025(12) -0.0103(12) -0.0010(11)
    C19 0.0359(16) 0.0373(14) 0.0337(14) -0.0076(12) -0.0097(12) -0.0018(12)
    C20 0.0276(15) 0.0471(16) 0.0471(16) -0.0019(13) -0.0038(13) -0.0106(13)
    C21 0.0330(15) 0.0361(14) 0.0428(15) -0.0019(12) -0.0068(13) -0.0141(12)
    C22 0.0384(17) 0.066(2) 0.0453(17) -0.0154(15) -0.0092(14) -0.0096(15)
    C23 0.057(2) 0.071(2) 0.0461(17) -0.0244(18) -0.0162(16) -0.0134(16)
    C24 0.065(2) 0.061(2) 0.0414(16) -0.0106(17) -0.0159(16) -0.0187(15)
    C25 0.0448(18) 0.0493(17) 0.0398(16) -0.0006(14) -0.0099(14) -0.0135(13)
_geom_special_details
;
All e.s.d.'s (except the e.s.d. in the dihedral angle between two l.s. planes)
are estimated using the full covariance matrix. The cell e.s.d.'s are taken
into account individually in the estimation of e.s.d.'s in distances, angles
and torsion angles; correlations between e.s.d.'s in cell parameters are only
used when they are defined by crystal symmetry. An approximate (isotropic)
treatment of cell e.s.d.'s is used for estimating e.s.d.'s involving l.s.
planes.
;
loop_
    _geom_bond_atom_site_label_1
    _geom_bond_atom_site_label_2
    _geom_bond_site_symmetry_2
    _geom_bond_distance
    _geom_bond_publ_flag
    Se1 C2 . 1.840(3) ?
    Se1 N2 . 1.888(3) ?
    O1 C15 . 1.214(3) ?
    C1 C2 . 1.355(4) ?
    C1 N1 . 1.381(3) ?
    C1 C6 . 1.509(3) ?
    N1 N2 . 1.264(3) ?
    C14 C15 . 1.503(3) ?
    C14 C7 . 1.533(3) ?
    C14 H14A . 0.9700 ?
    C14 H14B . 0.9700 ?
    C15 C16 . 1.499(3) ?
    C17 C16 . 1.365(3) ?
    C17 C18 . 1.404(3) ?
    C17 H17 . 0.9300 ?
    C7 C8 . 1.518(3) ?
    C7 C6 . 1.546(3) ?
    C7 H7 . 0.9800 ?
    C6 C5 . 1.526(4) ?
    C6 H6 . 0.9800 ?
    C8 C13 . 1.386(4) ?
    C8 C9 . 1.392(4) ?
    C16 C21 . 1.412(4) ?
    C2 C3 . 1.488(4) ?
    C4 C5 . 1.520(3) ?
    C4 C3 . 1.529(3) ?
    C4 H4A . 0.9700 ?
    C4 H4B . 0.9700 ?
    C20 C21 . 1.362(3) ?
    C20 C19 . 1.417(4) ?
    C20 H20 . 0.9300 ?
    C5 H5A . 0.9700 ?
    C5 H5B . 0.9700 ?
    C13 C12 . 1.375(4) ?
    C13 H13 . 0.9300 ?
    C21 H21 . 0.9300 ?
    C18 C25 . 1.421(4) ?
    C18 C19 . 1.411(4) ?
    C25 C24 . 1.353(4) ?
    C25 H25 . 0.9300 ?
    C9 C10 . 1.385(4) ?
    C9 H9 . 0.9300 ?
    C19 C22 . 1.419(3) ?
    C22 C23 . 1.356(4) ?
    C22 H22 . 0.9300 ?
    C10 C11 . 1.369(5) ?
    C10 H10 . 0.9300 ?
    C12 C11 . 1.373(5) ?
    C12 H12 . 0.9300 ?
    C3 H3A . 0.9700 ?
    C3 H3B . 0.9700 ?
    C23 C24 . 1.398(5) ?
    C23 H23 . 0.9300 ?
    C24 H24 . 0.9300 ?
    C11 H11 . 0.9300 ?
loop_
    _geom_angle_atom_site_label_1
    _geom_angle_atom_site_label_2
    _geom_angle_atom_site_label_3
    _geom_angle_site_symmetry_1
    _geom_angle_site_symmetry_3
    _geom_angle
    _geom_angle_publ_flag
    C2 Se1 N2 . . 86.70(11) ?
    C2 C1 N1 . . 116.2(2) ?
    C2 C1 C6 . . 123.1(2) ?
    N1 C1 C6 . . 120.6(2) ?
    N2 N1 C1 . . 117.3(2) ?
    C15 C14 C7 . . 113.2(2) ?
    C15 C14 H14A . . 108.9 ?
    C7 C14 H14A . . 108.9 ?
    C15 C14 H14B . . 108.9 ?
    C7 C14 H14B . . 108.9 ?
    H14A C14 H14B . . 107.8 ?
    O1 C15 C16 . . 119.7(2) ?
    O1 C15 C14 . . 120.5(2) ?
    C16 C15 C14 . . 119.8(2) ?
    C16 C17 C18 . . 121.8(2) ?
    C16 C17 H17 . . 119.1 ?
    C18 C17 H17 . . 119.1 ?
    C8 C7 C14 . . 112.5(2) ?
    C8 C7 C6 . . 113.86(19) ?
    C14 C7 C6 . . 110.17(19) ?
    C8 C7 H7 . . 106.6 ?
    C14 C7 H7 . . 106.6 ?
    C6 C7 H7 . . 106.6 ?
    N1 N2 Se1 . . 110.7(2) ?
    C1 C6 C5 . . 108.8(2) ?
    C1 C6 C7 . . 113.7(2) ?
    C5 C6 C7 . . 114.0(2) ?
    C1 C6 H6 . . 106.6 ?
    C5 C6 H6 . . 106.6 ?
    C7 C6 H6 . . 106.6 ?
    C13 C8 C9 . . 117.2(3) ?
    C13 C8 C7 . . 122.2(2) ?
    C9 C8 C7 . . 120.6(3) ?
    C17 C16 C21 . . 119.2(2) ?
    C17 C16 C15 . . 118.1(2) ?
    C21 C16 C15 . . 122.7(2) ?
    C1 C2 C3 . . 125.2(2) ?
    C1 C2 Se1 . . 109.2(2) ?
    C3 C2 Se1 . . 125.65(19) ?
    C5 C4 C3 . . 111.4(2) ?
    C5 C4 H4A . . 109.3 ?
    C3 C4 H4A . . 109.3 ?
    C5 C4 H4B . . 109.3 ?
    C3 C4 H4B . . 109.3 ?
    H4A C4 H4B . . 108.0 ?
    C21 C20 C19 . . 121.2(3) ?
    C21 C20 H20 . . 119.4 ?
    C19 C20 H20 . . 119.4 ?
    C4 C5 C6 . . 112.0(2) ?
    C4 C5 H5A . . 109.2 ?
    C6 C5 H5A . . 109.2 ?
    C4 C5 H5B . . 109.2 ?
    C6 C5 H5B . . 109.2 ?
    H5A C5 H5B . . 107.9 ?
    C12 C13 C8 . . 122.1(3) ?
    C12 C13 H13 . . 119.0 ?
    C8 C13 H13 . . 119.0 ?
    C20 C21 C16 . . 120.3(2) ?
    C20 C21 H21 . . 119.8 ?
    C16 C21 H21 . . 119.8 ?
    C17 C18 C25 . . 122.4(2) ?
    C17 C18 C19 . . 119.0(2) ?
    C25 C18 C19 . . 118.6(2) ?
    C24 C25 C18 . . 120.3(3) ?
    C24 C25 H25 . . 119.9 ?
    C18 C25 H25 . . 119.9 ?
    C10 C9 C8 . . 120.6(3) ?
    C10 C9 H9 . . 119.7 ?
    C8 C9 H9 . . 119.7 ?
    C22 C19 C20 . . 122.3(3) ?
    C22 C19 C18 . . 119.3(2) ?
    C20 C19 C18 . . 118.4(2) ?
    C23 C22 C19 . . 120.3(3) ?
    C23 C22 H22 . . 119.9 ?
    C19 C22 H22 . . 119.9 ?
    C11 C10 C9 . . 120.7(3) ?
    C11 C10 H10 . . 119.6 ?
    C9 C10 H10 . . 119.7 ?
    C11 C12 C13 . . 119.8(3) ?
    C11 C12 H12 . . 120.1 ?
    C13 C12 H12 . . 120.1 ?
    C2 C3 C4 . . 110.6(2) ?
    C2 C3 H3A . . 109.5 ?
    C4 C3 H3A . . 109.5 ?
    C2 C3 H3B . . 109.5 ?
    C4 C3 H3B . . 109.5 ?
    H3A C3 H3B . . 108.1 ?
    C22 C23 C24 . . 120.4(3) ?
    C22 C23 H23 . . 119.8 ?
    C24 C23 H23 . . 119.8 ?
    C25 C24 C23 . . 121.2(3) ?
    C25 C24 H24 . . 119.4 ?
    C23 C24 H24 . . 119.4 ?
    C10 C11 C12 . . 119.6(3) ?
    C10 C11 H11 . . 120.2 ?
    C12 C11 H11 . . 120.2 ?
loop_
    _geom_torsion_atom_site_label_1
    _geom_torsion_atom_site_label_2
    _geom_torsion_atom_site_label_3
    _geom_torsion_atom_site_label_4
    _geom_torsion_site_symmetry_1
    _geom_torsion_site_symmetry_2
    _geom_torsion_site_symmetry_3
    _geom_torsion_site_symmetry_4
    _geom_torsion
    _geom_torsion_publ_flag
    C2 C1 N1 N2 . . . . -0.6(4) ?
    C6 C1 N1 N2 . . . . -178.3(2) ?
    C7 C14 C15 O1 . . . . 13.6(4) ?
    C7 C14 C15 C16 . . . . -168.8(2) ?
    C15 C14 C7 C8 . . . . 67.1(3) ?
    C15 C14 C7 C6 . . . . -164.7(2) ?
    C1 N1 N2 Se1 . . . . 0.9(3) ?
    C2 Se1 N2 N1 . . . . -0.8(2) ?
    C2 C1 C6 C5 . . . . 19.6(3) ?
    N1 C1 C6 C5 . . . . -162.9(2) ?
    C2 C1 C6 C7 . . . . 147.8(2) ?
    N1 C1 C6 C7 . . . . -34.7(3) ?
    C8 C7 C6 C1 . . . . -69.0(3) ?
    C14 C7 C6 C1 . . . . 163.5(2) ?
    C8 C7 C6 C5 . . . . 56.5(3) ?
    C14 C7 C6 C5 . . . . -71.0(3) ?
    C14 C7 C8 C13 . . . . 39.2(3) ?
    C6 C7 C8 C13 . . . . -87.1(3) ?
    C14 C7 C8 C9 . . . . -140.8(2) ?
    C6 C7 C8 C9 . . . . 92.9(3) ?
    C18 C17 C16 C21 . . . . 0.0(4) ?
    C18 C17 C16 C15 . . . . -179.9(2) ?
    O1 C15 C16 C17 . . . . 9.8(4) ?
    C14 C15 C16 C17 . . . . -167.9(2) ?
    O1 C15 C16 C21 . . . . -170.1(3) ?
    C14 C15 C16 C21 . . . . 12.3(4) ?
    N1 C1 C2 C3 . . . . -179.1(2) ?
    C6 C1 C2 C3 . . . . -1.5(4) ?
    N1 C1 C2 Se1 . . . . -0.1(3) ?
    C6 C1 C2 Se1 . . . . 177.50(18) ?
    N2 Se1 C2 C1 . . . . 0.47(19) ?
    N2 Se1 C2 C3 . . . . 179.4(2) ?
    C3 C4 C5 C6 . . . . 63.3(3) ?
    C1 C6 C5 C4 . . . . -49.3(3) ?
    C7 C6 C5 C4 . . . . -177.3(2) ?
    C9 C8 C13 C12 . . . . -0.5(4) ?
    C7 C8 C13 C12 . . . . 179.5(2) ?
    C19 C20 C21 C16 . . . . 1.3(4) ?
    C17 C16 C21 C20 . . . . -0.9(4) ?
    C15 C16 C21 C20 . . . . 179.0(2) ?
    C16 C17 C18 C25 . . . . -179.6(2) ?
    C16 C17 C18 C19 . . . . 0.4(4) ?
    C17 C18 C25 C24 . . . . 179.9(3) ?
    C19 C18 C25 C24 . . . . -0.1(4) ?
    C13 C8 C9 C10 . . . . 0.5(4) ?
    C7 C8 C9 C10 . . . . -179.5(2) ?
    C21 C20 C19 C22 . . . . -179.9(2) ?
    C21 C20 C19 C18 . . . . -0.9(4) ?
    C17 C18 C19 C22 . . . . 179.1(2) ?
    C25 C18 C19 C22 . . . . -0.9(4) ?
    C17 C18 C19 C20 . . . . 0.0(3) ?
    C25 C18 C19 C20 . . . . -179.9(2) ?
    C20 C19 C22 C23 . . . . -179.9(3) ?
    C18 C19 C22 C23 . . . . 1.0(4) ?
    C8 C9 C10 C11 . . . . -0.3(4) ?
    C8 C13 C12 C11 . . . . 0.3(4) ?
    C1 C2 C3 C4 . . . . 12.4(4) ?
    Se1 C2 C3 C4 . . . . -166.41(18) ?
    C5 C4 C3 C2 . . . . -41.7(3) ?
    C19 C22 C23 C24 . . . . -0.2(4) ?
    C18 C25 C24 C23 . . . . 1.0(4) ?
    C22 C23 C24 C25 . . . . -0.8(5) ?
    C9 C10 C11 C12 . . . . 0.1(5) ?
    C13 C12 C11 C10 . . . . -0.1(4) ?
loop_
    _geom_hbond_atom_site_label_D
    _geom_hbond_atom_site_label_H
    _geom_hbond_atom_site_label_A
    _geom_hbond_site_symmetry_A
    _geom_hbond_distance_DH
    _geom_hbond_distance_HA
    _geom_hbond_distance_DA
    _geom_hbond_angle_DHA
    C20 H20 O1 1_455 0.93 2.56 3.381(3) 147
    C22 H22 O1 1_455 0.93 2.58 3.392(4) 146
    C4 H4A Cg 2_566 0.97 2.63 3.584(3) 167
_iucr_refine_instructions_details
;
TITL BKS-JJ-SE12-31 in P-1 #2
CELL  0.71073   8.0600  10.1215  13.0827   81.479   76.478   82.087
ZERR     2.00   0.0004   0.0005   0.0006    0.004    0.004    0.004
LATT   1
SFAC  C    H    N    O    SE
UNIT  50   44   4    2    2
MERG   2
FMAP   2
PLAN   25
EQIV $1 X-1, +Y, +Z
EQIV $2 X, Y, Z
HTAB C20 O1_$1
HTAB C22 O1_$1
HTAB C7 N1_$2
HTAB C17 O1_$2
BOND $H
OMIT -2 50
ACTA
CONF
MPLA 5 C1 C2 N1 N2 SE1
L.S.   4
WGHT    0.050000
FVAR       4.15915
SE1   5    0.626779    0.829147    0.615357    11.00000    0.05065    0.07781 =
         0.06586   -0.01871   -0.02624   -0.01457
O1    4    0.361400    0.521335    0.203882    11.00000    0.02810    0.09301 =
         0.07861   -0.05205   -0.00613   -0.00504
C1    1    0.422723    0.736582    0.520159    11.00000    0.03395    0.03408 =
         0.03490   -0.00251   -0.00919   -0.00141
N1    3    0.584446    0.674597    0.481872    11.00000    0.03517    0.05199 =
         0.05747   -0.01406   -0.01406    0.00419
C14   1    0.163439    0.601475    0.351100    11.00000    0.03129    0.03715 =
         0.04627   -0.01376   -0.00658   -0.00393
AFIX  23
H14A  2    0.131961    0.533410    0.410546    11.00000   -1.20000
H14B  2    0.063486    0.666199    0.348302    11.00000   -1.20000
AFIX   0
C15   1    0.212395    0.536262    0.250730    11.00000    0.03009    0.03723 =
         0.04744   -0.01135   -0.01076   -0.00041
C17   1    0.129408    0.404052    0.131289    11.00000    0.02888    0.03785 =
         0.04126   -0.00887   -0.00927    0.00162
AFIX  43
H17   2    0.246251    0.383572    0.104796    11.00000   -1.20000
AFIX   0
C7    1    0.307571    0.672922    0.369829    11.00000    0.02612    0.03396 =
         0.04045   -0.01193   -0.00796    0.00136
AFIX  13
H7    2    0.411267    0.608868    0.360381    11.00000   -1.20000
AFIX   0
N2    3    0.707066    0.704664    0.515998    11.00000    0.03647    0.07151 =
         0.07143   -0.01147   -0.01984    0.00026
C6    1    0.268616    0.703425    0.485889    11.00000    0.03204    0.03533 =
         0.03518   -0.00530   -0.00757   -0.00478
AFIX  13
H6    2    0.232757    0.621049    0.530286    11.00000   -1.20000
AFIX   0
C8    1    0.347129    0.794583    0.288834    11.00000    0.03783    0.03556 =
         0.03070   -0.01633   -0.00726   -0.00408
C16   1    0.077282    0.484446    0.210435    11.00000    0.02995    0.02964 =
         0.04133   -0.00644   -0.00898   -0.00125
C2    1    0.411726    0.823153    0.591800    11.00000    0.04236    0.04101 =
         0.03804   -0.00486   -0.01382   -0.00537
C4    1    0.093867    0.844298    0.625567    11.00000    0.04004    0.04451 =
         0.03943   -0.00811   -0.00511    0.00210
AFIX  23
H4A   2    0.071377    0.762941    0.673650    11.00000   -1.20000
H4B   2   -0.005741    0.909780    0.640637    11.00000   -1.20000
AFIX   0
C20   1   -0.217515    0.467681    0.210271    11.00000    0.02760    0.04710 =
         0.04711   -0.01055   -0.00378   -0.00192
AFIX  43
H20   2   -0.333866    0.490630    0.236641    11.00000   -1.20000
AFIX   0
C5    1    0.121540    0.813686    0.512163    11.00000    0.03115    0.04991 =
         0.03820   -0.01303   -0.00754    0.00438
AFIX  23
H5A   2    0.146372    0.894718    0.464161    11.00000   -1.20000
H5B   2    0.016934    0.785835    0.501599    11.00000   -1.20000
AFIX   0
C13   1    0.219362    0.881191    0.251835    11.00000    0.04387    0.04515 =
         0.03642   -0.01100   -0.00858   -0.00195
AFIX  43
H13   2    0.105670    0.863879    0.277032    11.00000   -1.20000
AFIX   0
C21   1   -0.099984    0.515709    0.250848    11.00000    0.03295    0.03611 =
         0.04285   -0.01413   -0.00678   -0.00193
AFIX  43
H21   2   -0.136670    0.569375    0.305457    11.00000   -1.20000
AFIX   0
C18   1    0.011426    0.351408    0.088762    11.00000    0.03735    0.03166 =
         0.03311   -0.00105   -0.01025   -0.00254
C25   1    0.063932    0.267011    0.006808    11.00000    0.04479    0.04928 =
         0.03980   -0.01354   -0.00988   -0.00061
AFIX  43
H25   2    0.180172    0.244971   -0.020543    11.00000   -1.20000
AFIX   0
C9    1    0.515691    0.823326    0.248565    11.00000    0.03890    0.05192 =
         0.05357   -0.01262   -0.00430   -0.00976
AFIX  43
H9    2    0.604924    0.767085    0.271099    11.00000   -1.20000
AFIX   0
C19   1   -0.165753    0.383345    0.128570    11.00000    0.03595    0.03728 =
         0.03365   -0.00181   -0.00970   -0.00758
C22   1   -0.285573    0.332087    0.084807    11.00000    0.03840    0.06569 =
         0.04531   -0.00958   -0.00919   -0.01536
AFIX  43
H22   2   -0.402609    0.353804    0.109763    11.00000   -1.20000
AFIX   0
C10   1    0.551871    0.934886    0.175247    11.00000    0.06110    0.06503 =
         0.05232   -0.01372    0.01069   -0.02783
AFIX  43
H10   2    0.665125    0.953036    0.149344    11.00000   -1.20000
AFIX   0
C12   1    0.255474    0.991895    0.179042    11.00000    0.07794    0.04711 =
         0.03564   -0.00520   -0.01702   -0.00088
AFIX  43
H12   2    0.166941    1.048439    0.155972    11.00000   -1.20000
AFIX   0
C3    1    0.250456    0.899073    0.644266    11.00000    0.05574    0.04579 =
         0.04571   -0.01598   -0.01075   -0.00059
AFIX  23
H3A   2    0.249903    0.993369    0.616300    11.00000   -1.20000
H3B   2    0.245078    0.891630    0.719722    11.00000   -1.20000
AFIX   0
C23   1   -0.230183    0.251601    0.006778    11.00000    0.05699    0.07135 =
         0.04611   -0.01342   -0.01621   -0.02443
AFIX  43
H23   2   -0.309461    0.218173   -0.021372    11.00000   -1.20000
AFIX   0
C24   1   -0.054512    0.218566   -0.031615    11.00000    0.06500    0.06052 =
         0.04138   -0.01868   -0.01585   -0.01062
AFIX  43
H24   2   -0.018450    0.162289   -0.084506    11.00000   -1.20000
AFIX   0
C11   1    0.422665    1.018710    0.140512    11.00000    0.08808    0.05108 =
         0.03684   -0.00734    0.00174   -0.01716
AFIX  43
H11   2    0.447949    1.093308    0.091157    11.00000   -1.20000
HKLF    4
REM  BKS-JJ-SE12-31 in P-1 #2
REM R1 =  0.0375 for   2770 Fo > 4sig(Fo)  and  0.0564 for all   3594 data
REM    262 parameters refined using      0 restraints
END
WGHT      0.0374      0.1238
REM Highest difference peak  0.291,  deepest hole -0.407,  1-sigma level  0.047
Q1    1   0.4985  0.8154  0.5995  11.00000  0.05    0.29
Q2    1   0.5859  0.9082  0.5599  11.00000  0.05    0.29
Q3    1   0.7109  0.8543  0.6433  11.00000  0.05    0.26
Q4    1   0.1396  0.5152  0.2277  11.00000  0.05    0.23
Q5    1   0.6580  0.7596  0.5635  11.00000  0.05    0.23
;
data_global
_journal_date_recd_electronic     2011-05-11
_journal_date_accepted     2011-07-06
_journal_name_full     'Acta Crystallographica, Section E'
_journal_year     2011
_journal_volume     67
_journal_issue      8
_journal_page_first     o2010
_journal_page_last     o2011
_journal_paper_category     QO
_journal_coeditor_code     GK2375
_publ_contact_author_name     'Dr.J. Jeyakanthan'
_publ_contact_author_address
;
Department of Bioinformatics
Alagappa University
Karaikudi - 630 003, India
;
_publ_contact_author_email     jjkanthan@gmail.com
_publ_contact_author_fax     '+91 4565 225202 '
_publ_contact_author_phone     '+91 4565 230725 '
_publ_section_title
;\
1-(2-Naphthyl)-3-phenyl-3-(4,5,6,7-tetrahydro-1,2,3-benzoselenadiazol-4-yl)\
propan-1-one
;
loop_
    _publ_author_name
    _publ_author_footnote
    _publ_author_address
    'Muthukumaran, J.' ?
;     Centre for Bioinformatics
      School of Life Sciences
      Pondicherry University
      Puducherry 605 014
      India
;
    'Nachiappan, M.' ?
;
Department of Bioinformatics
Alagappa University
Karaikudi 630 003
India
;
    'Chitra, S.' ?
;
Department of Industrial Chemistry
Alagappa University
Karaikudi 630 003
India
;
    'Manisankar, P.' ?
;
Department of Industrial Chemistry
Alagappa University
Karaikudi 630 003
India
;
    'Suman Bhattacharya' ?
;
Department of Chemistry
Pondicherry University
Puducherry 605 014
India
;
    'Muthusubramanian, S.' ?
;
Department of Organic Chemistry
Madurai Kamaraj University
Madurai 625 021
India
;
    'Krishna, R.'
;
Additional correspondence author, e-mail: krishstrucbio@gmail.com.
;
;
Centre for Bioinformatics
School of Life Sciences
Pondicherry University
Puducherry 605 014
India
;
    'Jeyakanthan, J.' ?
;
Department of Bioinformatics
Alagappa University
Karaikudi 630 003
India
;
