# Supplementary material for: 1-(2-Naphth­yl)-3-phenyl-3-(4,5,6,7-tetra­hydro-1,2,3-benzoselenadiazol-4-yl)propan-1-one
Source: Acta Crystallogr Sect E Struct Rep Online. 2011 Jul 13;67(Pt 8):o2010–1. doi: 10.1107/S1600536811027103 (PMC3213465; doi:10.1107/S1600536811027103)
Supplement: Supplementary file 2 [file e-67-o2010-Isup2.hkl]

# 
# h,k,l, Fc-squared, Fo-squared, sigma(Fo-squared) and status flag 
# 
data_I

_audit_update_record
;
2011-06-17 # Formatted by publCIF
;
_shelx_title '' 
_shelx_refln_list_code          4 
_shelx_F_calc_maximum      235.41 
_exptl_crystal_F_000       456.00 
_reflns_d_resolution_high  0.8409 
 
loop_ 
 _symmetry_equiv_pos_as_xyz 
 'x, y, z' 
 '-x, -y, -z' 
 
_cell_length_a     8.0600 
_cell_length_b    10.1215 
_cell_length_c    13.0827 
_cell_angle_alpha  81.479 
_cell_angle_beta   76.478 
_cell_angle_gamma  82.087 
 
_shelx_F_squared_multiplier     1.000 
 
loop_ 
 _refln_index_h 
 _refln_index_k 
 _refln_index_l 
 _refln_F_squared_calc 
 _refln_F_squared_meas 
 _refln_F_squared_sigma 
 _refln_observed_status 
   1   0   0     1064.52     1125.90     13.01 o 
   2   0   0     1028.35     1023.29     13.03 o 
   3   0   0     1032.84     1079.20     17.92 o 
   4   0   0     1612.84     1575.60     26.54 o 
   5   0   0      355.69      354.38     20.38 o 
   6   0   0      171.57      175.33     15.93 o 
   7   0   0      119.54      128.69     15.14 o 
   8   0   0      143.30      155.68     18.53 o 
   9   0   0        9.68       13.17      8.50 o 
  -9   1   0       16.75       20.25     10.62 o 
  -8   1   0       38.86       39.88     12.00 o 
  -7   1   0       73.08       75.86     12.77 o 
  -6   1   0      137.48      118.69     14.33 o 
  -5   1   0       94.30      100.74     12.03 o 
  -4   1   0        2.05        2.12      5.55 o 
  -3   1   0     2613.42     2717.96     52.41 o 
  -2   1   0     1392.80     1367.07     23.67 o 
  -1   1   0     9051.61     8633.50     83.26 o 
   1   1   0      601.86      623.01      4.94 o 
   2   1   0     5755.45     5806.79     47.59 o 
   3   1   0      890.40      939.17     11.82 o 
   4   1   0        3.80        4.89      2.01 o 
   5   1   0      805.65      805.31     19.21 o 
   6   1   0      592.52      558.94     27.47 o 
   7   1   0        3.62       -2.99      6.05 o 
   8   1   0       62.48       77.07     13.48 o 
   9   1   0       81.76       85.48     15.61 o 
  -8   2   0        1.30        0.14      7.38 o 
  -7   2   0        2.02        9.18      7.60 o 
  -6   2   0      231.69      220.65     18.93 o 
  -5   2   0      500.45      463.33     24.73 o 
  -4   2   0        6.83        3.32      3.48 o 
  -3   2   0     1013.68     1153.04     33.86 o 
  -2   2   0     4859.05     5121.58     95.87 o 
  -1   2   0     2904.90     2871.83     29.35 o 
   0   2   0     2594.43     2698.44     28.99 o 
   1   2   0        2.03       23.05      5.18 o 
   2   2   0     2348.29     2329.46     18.43 o 
   3   2   0     2236.61     2251.40     33.45 o 
   4   2   0      456.84      483.28      8.97 o 
   5   2   0      456.15      438.97     10.86 o 
   6   2   0      266.15      262.22     13.46 o 
   7   2   0       29.75       23.93      8.31 o 
   8   2   0       30.27       30.47      9.49 o 
   9   2   0        4.19       -0.98      6.07 o 
  -8   3   0      144.85      131.78     18.00 o 
  -7   3   0      716.50      655.18     36.43 o 
  -6   3   0       51.45       69.13     12.33 o 
  -5   3   0       76.85       72.61     11.00 o 
  -4   3   0     2454.12     2465.69     43.50 o 
  -3   3   0       87.40      120.75     11.87 o 
  -2   3   0      514.68      614.41     15.35 o 
  -1   3   0       18.40       17.61      1.84 o 
   0   3   0     3650.72     3706.09     34.31 o 
   1   3   0      787.07      799.82     20.32 o 
   2   3   0       32.01       39.81      2.28 o 
   3   3   0     1313.30     1326.87     21.43 o 
   4   3   0     2409.47     2439.23     33.83 o 
   5   3   0      567.31      534.66     12.98 o 
   6   3   0      121.97      124.87      9.10 o 
   7   3   0     1485.51     1543.74     32.03 o 
   8   3   0      314.73      330.68     22.09 o 
   9   3   0        3.47       17.81     14.60 o 
  -8   4   0       39.14       17.25     10.22 o 
  -7   4   0        1.27       -5.29      7.57 o 
  -6   4   0      210.70      173.99     18.50 o 
  -5   4   0        7.87        2.13      7.08 o 
  -4   4   0        5.50       12.20      6.40 o 
  -3   4   0       62.73       82.97     10.36 o 
  -2   4   0      777.67      769.17     26.99 o 
  -1   4   0       30.28       29.05      2.93 o 
   0   4   0        3.17        4.44      1.47 o 
   1   4   0      176.20      147.90      5.79 o 
   2   4   0      858.51      847.27      9.89 o 
   3   4   0        3.40        1.44      1.06 o 
   4   4   0      539.75      520.29     16.51 o 
   5   4   0      547.63      552.20     17.34 o 
   6   4   0       22.82       22.75      3.40 o 
   7   4   0      310.62      328.64     12.03 o 
   8   4   0       39.91       47.97     12.57 o 
   9   4   0      129.82      137.29     19.43 o 
  -7   5   0       10.55       11.33      8.91 o 
  -6   5   0       41.66       44.17     11.09 o 
  -5   5   0      214.64      212.76     13.98 o 
  -4   5   0      166.53      158.86     16.27 o 
  -3   5   0       41.77       39.01      8.57 o 
  -2   5   0     1984.30     1995.35     49.90 o 
  -1   5   0      513.69      507.65     15.60 o 
   0   5   0      135.39      135.38      5.57 o 
   1   5   0       23.28       21.07      3.59 o 
   2   5   0      504.95      462.34     16.89 o 
   3   5   0       17.05       11.83      1.46 o 
   4   5   0     1434.41     1507.10     22.26 o 
   5   5   0        5.21        5.05      2.00 o 
   6   5   0     1505.50     1440.73     30.65 o 
   7   5   0      112.87      117.55     20.87 o 
   8   5   0       44.21       47.41     11.78 o 
  -7   6   0       68.71       58.49     14.05 o 
  -6   6   0        4.01       -1.60      6.94 o 
  -5   6   0       43.91       34.73      9.07 o 
  -4   6   0      602.13      611.34     36.15 o 
  -3   6   0      182.21      200.59     17.44 o 
  -2   6   0       30.38       30.25      6.81 o 
  -1   6   0      222.09      212.14     11.04 o 
   0   6   0     2165.24     2249.35     42.16 o 
   1   6   0     1149.51     1166.19     20.06 o 
   2   6   0      234.07      239.65     12.48 o 
   3   6   0     1618.62     1706.52     35.82 o 
   4   6   0      166.29      152.83      7.61 o 
   5   6   0        5.25        2.50      3.52 o 
   6   6   0       42.26       35.46      6.11 o 
   7   6   0       24.92       33.43      6.28 o 
   8   6   0      199.85      197.72     23.10 o 
  -6   7   0        5.50        9.49      8.37 o 
  -5   7   0        2.81        2.70      5.25 o 
  -4   7   0       72.14       67.62      8.74 o 
  -3   7   0      106.04      105.79     13.57 o 
  -2   7   0      524.04      558.19     27.32 o 
  -1   7   0        5.04        6.78      3.34 o 
   0   7   0        5.09        5.75      3.22 o 
   1   7   0      430.37      460.02     12.60 o 
   2   7   0       76.42       72.08      7.64 o 
   3   7   0      326.34      314.26     11.12 o 
   4   7   0       64.54       65.51      4.57 o 
   5   7   0       66.10       78.32      9.03 o 
   6   7   0      288.18      285.56     15.47 o 
   7   7   0       21.17       25.41      6.20 o 
   8   7   0        5.30        2.45      7.55 o 
  -6   8   0       10.06        7.28      9.88 o 
  -5   8   0       10.99        3.23      8.59 o 
  -4   8   0       71.87       73.65      9.56 o 
  -3   8   0      134.45      154.20     16.85 o 
  -2   8   0      180.91      186.23     17.00 o 
  -1   8   0      997.11     1029.75     28.21 o 
   0   8   0       43.81       43.18      5.77 o 
   1   8   0        7.55        7.50      3.45 o 
   2   8   0      199.65      206.34      6.95 o 
   3   8   0      116.83      109.28     10.08 o 
   4   8   0       23.69       21.16      6.22 o 
   5   8   0       50.48       46.48      7.30 o 
   6   8   0      168.69      181.04     13.08 o 
   7   8   0        3.50       13.48      9.46 o 
  -5   9   0        1.71       -0.38     10.24 o 
  -4   9   0      391.48      403.50     21.63 o 
  -3   9   0       29.35       26.11      6.89 o 
  -2   9   0       13.46        7.93      7.22 o 
  -1   9   0        0.82       -0.30      4.01 o 
   0   9   0      184.24      218.63     23.29 o 
   1   9   0       72.69       81.08      6.66 o 
   2   9   0      114.65       90.87     14.51 o 
   3   9   0        4.68        9.65      5.37 o 
   4   9   0      105.62      105.74     12.74 o 
   5   9   0       10.75        7.55      5.11 o 
   6   9   0       12.92       -2.32      4.97 o 
  -4  10   0      120.47      100.86     17.66 o 
  -3  10   0       14.59        8.53      5.45 o 
  -2  10   0        8.13        4.50      6.94 o 
  -1  10   0        4.72       -3.96      4.15 o 
   0  10   0       23.29       29.55     11.31 o 
   1  10   0       44.92       58.47     13.17 o 
   2  10   0      126.39      130.13     21.28 o 
   3  10   0        0.36        1.09      6.84 o 
   4  10   0       75.82       65.70      9.35 o 
   5  10   0       47.80       53.80      8.95 o 
  -2  11   0       11.11       10.66      5.47 o 
  -1  11   0      101.57       93.45     16.78 o 
   0  11   0       34.25       44.23     13.89 o 
   1  11   0        3.26        5.84     16.08 o 
   2  11   0        7.91       13.39      7.02 o 
   3  11   0        0.81        2.84      6.99 o 
   4  11   0       13.63        5.09      7.21 o 
  -4 -11   1       61.67       45.30      8.06 o 
  -3 -11   1        5.36        9.37      6.54 o 
  -2 -11   1        2.01        5.20      5.90 o 
  -1 -11   1        0.20        4.81     10.29 o 
   0 -11   1       42.11       65.88     15.90 o 
   1 -11   1       31.27       14.39      9.88 o 
   2 -11   1        0.91       -0.01      8.09 o 
  -5 -10   1       12.75        7.65      5.81 o 
  -4 -10   1        2.42        0.52      6.05 o 
  -3 -10   1       11.58       11.41      5.33 o 
  -2 -10   1      157.57      157.28     24.97 o 
  -1 -10   1        0.94        6.03     10.79 o 
   0 -10   1       92.92       83.61      9.15 o 
   1 -10   1        8.80        2.40      4.91 o 
   2 -10   1        1.37        4.98      7.49 o 
   3 -10   1       97.61       90.98     16.00 o 
   4 -10   1        4.47       13.55      7.40 o 
  -6  -9   1       50.26       51.90      9.17 o 
  -5  -9   1       62.80       61.52      8.74 o 
  -4  -9   1       46.12       40.96      7.69 o 
  -3  -9   1        5.07        3.92     11.00 o 
  -2  -9   1      157.51      121.04     17.00 o 
  -1  -9   1       11.69       16.78      4.48 o 
   0  -9   1      126.79      133.99     10.62 o 
   1  -9   1       52.29       42.29      7.38 o 
   2  -9   1        8.24        7.62      5.51 o 
   3  -9   1      160.85      163.90     19.10 o 
   4  -9   1        0.17       -1.94      8.02 o 
   5  -9   1        0.87        3.11     13.25 o 
  -7  -8   1       13.44       26.11     10.55 o 
  -6  -8   1        0.13       -3.36      4.70 o 
  -5  -8   1       69.93       62.66      7.09 o 
  -4  -8   1      513.32      488.75     20.36 o 
  -3  -8   1       68.43       72.06     10.07 o 
  -2  -8   1       51.40       62.66      6.36 o 
  -1  -8   1      149.27      165.92     10.33 o 
   0  -8   1      960.26      986.77     26.62 o 
   1  -8   1       45.71       54.07      7.12 o 
   2  -8   1        0.24        2.92      5.98 o 
   3  -8   1      203.34      204.01     19.36 o 
   4  -8   1      242.65      245.51     23.23 o 
   5  -8   1        0.56        2.71      5.70 o 
   6  -8   1        7.86        5.07     10.38 o 
  -7  -7   1      118.83      129.00     18.10 o 
  -6  -7   1       11.35       13.95      5.13 o 
  -5  -7   1       15.54        9.16      5.17 o 
  -4  -7   1      318.80      303.86      9.52 o 
  -3  -7   1      100.68      106.41      4.76 o 
  -2  -7   1      293.29      302.32      8.81 o 
  -1  -7   1      209.71      217.71      9.27 o 
   0  -7   1       74.92       66.47      6.83 o 
   1  -7   1      376.29      379.61     16.21 o 
   2  -7   1      276.57      257.03     14.15 o 
   3  -7   1       25.88       19.31      7.65 o 
   4  -7   1        0.38       -1.02      7.48 o 
   5  -7   1       60.80       74.93     14.19 o 
   6  -7   1       42.54       47.10      9.11 o 
  -8  -6   1        9.36        1.46      8.57 o 
  -7  -6   1       20.51       18.97      8.97 o 
  -6  -6   1      330.07      339.41     15.56 o 
  -5  -6   1        5.13        9.50      2.75 o 
  -4  -6   1      544.09      564.88     10.69 o 
  -3  -6   1        4.35        6.18      1.72 o 
  -2  -6   1      659.41      682.83     20.14 o 
  -1  -6   1      906.21      973.61     19.30 o 
   0  -6   1      515.27      548.93     22.35 o 
   1  -6   1        7.78       13.95      4.08 o 
   2  -6   1      296.14      296.59     14.16 o 
   3  -6   1      147.89      157.50     15.38 o 
   4  -6   1       59.18       48.26     10.22 o 
   5  -6   1        4.78        8.13      7.27 o 
   6  -6   1       60.35       62.58      9.59 o 
   7  -6   1       33.29       48.78     13.09 o 
  -8  -5   1      154.88      157.50     19.54 o 
  -7  -5   1      106.67       97.08     14.93 o 
  -6  -5   1       58.27       61.53      5.24 o 
  -5  -5   1      235.90      228.47      8.71 o 
  -4  -5   1     1581.72     1582.12     32.47 o 
  -3  -5   1     1027.15     1035.92     17.08 o 
  -2  -5   1       20.69       18.08      2.04 o 
  -1  -5   1      396.35      401.50     10.85 o 
   0  -5   1      617.02      618.36     11.07 o 
   1  -5   1      104.60       97.42      8.39 o 
   2  -5   1      466.62      449.01     16.36 o 
   3  -5   1       20.92       25.99      6.85 o 
   4  -5   1      619.87      588.33     30.50 o 
   5  -5   1      147.62      145.01     16.91 o 
   6  -5   1        2.41       -2.09      5.41 o 
   7  -5   1      158.27      154.93     19.12 o 
   8  -5   1       41.39       36.45     12.47 o 
  -8  -4   1        1.78       -4.08      8.93 o 
  -7  -4   1       24.70       22.59      4.00 o 
  -6  -4   1      420.40      439.73     17.30 o 
  -5  -4   1       76.23       73.91      5.04 o 
  -4  -4   1       95.26       93.68      3.97 o 
  -3  -4   1      301.12      273.59      6.37 o 
  -2  -4   1      397.67      387.85      7.01 o 
  -1  -4   1        6.69        5.96      1.45 o 
   0  -4   1      108.34      105.33      4.38 o 
   1  -4   1      381.08      382.04      9.91 o 
   2  -4   1      557.07      525.99     21.92 o 
   3  -4   1        8.63        5.13      4.41 o 
   4  -4   1       90.63      102.40     12.54 o 
   5  -4   1      146.71      115.13     14.60 o 
   6  -4   1      270.31      231.82     25.16 o 
   7  -4   1       95.64       80.51     13.57 o 
   8  -4   1        6.99       -4.81      7.07 o 
  -9  -3   1       79.22       74.49     10.41 o 
  -8  -3   1      275.86      247.51     18.51 o 
  -7  -3   1        1.16        1.73      4.43 o 
  -6  -3   1      356.77      394.35     13.88 o 
  -5  -3   1      796.32      789.32     16.54 o 
  -4  -3   1      811.91      855.13     16.32 o 
  -3  -3   1       50.51       57.59      2.83 o 
  -2  -3   1     1760.36     1734.64     16.06 o 
  -1  -3   1     1153.71     1166.70     12.96 o 
   0  -3   1     2152.11     2170.73     28.71 o 
   1  -3   1      975.69     1108.16     21.03 o 
   2  -3   1      522.27      495.93     22.35 o 
   3  -3   1      486.53      475.30     22.39 o 
   4  -3   1      460.36      490.21     24.79 o 
   5  -3   1      123.52      128.95     14.95 o 
   6  -3   1      476.76      454.62     44.46 o 
   7  -3   1       76.43       63.50     11.74 o 
   8  -3   1      105.04       86.90     15.14 o 
  -9  -2   1        0.20        3.96      7.90 o 
  -8  -2   1       96.24      121.41     16.04 o 
  -7  -2   1       12.21       30.63      9.43 o 
  -6  -2   1       19.51       19.94      7.06 o 
  -5  -2   1      108.21      117.06      5.31 o 
  -4  -2   1     2490.95     2574.18     24.72 o 
  -3  -2   1     2173.23     2217.64     26.91 o 
  -2  -2   1      206.60      200.07      5.71 o 
  -1  -2   1     5022.37     5217.78     43.71 o 
   0  -2   1     6283.32     6436.01     51.97 o 
   1  -2   1     6041.44     6394.08     61.19 o 
   2  -2   1       43.70       44.52      3.14 o 
   3  -2   1      857.61      887.75     29.15 o 
   4  -2   1     2711.12     2894.48     65.38 o 
   5  -2   1      381.77      381.27     23.16 o 
   6  -2   1      425.47      388.99     24.62 o 
   7  -2   1        1.39       -3.80      6.38 o 
   8  -2   1       62.88       57.07     12.18 o 
   9  -2   1       78.19       64.53     13.88 o 
  -9  -1   1        0.45       11.11      9.73 o 
  -8  -1   1        0.10        0.21      7.88 o 
  -7  -1   1       16.71       17.01      7.56 o 
  -6  -1   1      265.90      261.99     19.65 o 
  -5  -1   1       98.70      100.38      6.38 o 
  -4  -1   1       59.32       75.19      8.45 o 
  -3  -1   1        9.42       10.76      1.54 o 
  -2  -1   1     3173.87     3168.53     36.65 o 
  -1  -1   1       86.94       89.63      3.22 o 
   0  -1   1       24.30       56.62      2.57 o 
   1  -1   1     1303.68     1313.56     14.64 o 
   2  -1   1     3969.96     3944.73     56.38 o 
   3  -1   1      195.68      219.38      7.07 o 
   4  -1   1        5.14        7.13      4.38 o 
   5  -1   1      611.11      632.55     19.67 o 
   6  -1   1     1089.04      998.32     38.04 o 
   7  -1   1      212.04      191.60     18.14 o 
   8  -1   1        0.28       -6.10      7.71 o 
   9  -1   1       44.19       41.44     12.02 o 
  -9   0   1       87.10       82.15     16.15 o 
  -8   0   1       71.14       52.26     12.17 o 
  -7   0   1       20.96       15.64      8.97 o 
  -6   0   1      887.10      886.15     38.13 o 
  -5   0   1     1143.18     1152.29     26.08 o 
  -4   0   1     2376.40     2611.00     36.77 o 
  -3   0   1       61.15       61.57      3.43 o 
  -2   0   1      701.43      748.30     11.88 o 
  -1   0   1    16147.97    16171.90    171.29 o 
   1   0   1      180.01      191.75      8.55 o 
   2   0   1     3715.88     3757.54     29.53 o 
   3   0   1     1925.22     1961.03     23.12 o 
   4   0   1      915.65      894.88     21.56 o 
   5   0   1      296.50      276.31     17.21 o 
   6   0   1      391.14      375.51     22.53 o 
   7   0   1       18.13       10.28      6.12 o 
   8   0   1       48.39       55.96     11.59 o 
   9   0   1        5.70       -0.45      7.44 o 
  -9   1   1        0.23        9.35     10.24 o 
  -8   1   1      209.62      225.68     23.61 o 
  -7   1   1       30.20       35.38      9.93 o 
  -6   1   1       42.99       48.75     10.78 o 
  -5   1   1       53.05       57.08      9.57 o 
  -4   1   1      981.76     1052.98     28.63 o 
  -3   1   1     1031.35      937.09     29.18 o 
  -2   1   1     1562.13     1595.12     51.74 o 
  -1   1   1      492.92      522.90     10.38 o 
   1   1   1       38.75       37.31      1.43 o 
   2   1   1     1499.83     1570.82     13.26 o 
   3   1   1      923.24      874.06     19.03 o 
   4   1   1     2446.16     2479.79     25.08 o 
   5   1   1     1027.37     1019.11     23.45 o 
   6   1   1      294.57      288.42     18.97 o 
   7   1   1      125.80      114.96     13.78 o 
   8   1   1      369.04      372.88     25.97 o 
   9   1   1       66.84       94.70     16.02 o 
  -8   2   1        5.48        8.19      9.41 o 
  -7   2   1      106.47      101.66     15.33 o 
  -6   2   1      311.18      298.95     22.61 o 
  -5   2   1      277.46      240.27     18.59 o 
  -4   2   1      145.04      174.06     14.91 o 
  -3   2   1      330.70      279.94     16.31 o 
  -2   2   1     1070.88     1112.04     20.62 o 
  -1   2   1     1843.37     1853.82     29.90 o 
   0   2   1     1764.30     1888.50     14.15 o 
   1   2   1     1101.32     1211.54     22.43 o 
   2   2   1      959.24      958.02      9.66 o 
   3   2   1        9.94        8.54      1.29 o 
   4   2   1      355.89      380.05      8.23 o 
   5   2   1      933.48      965.32     18.16 o 
   6   2   1      599.40      590.61     18.43 o 
   7   2   1       27.76       30.93      5.94 o 
   8   2   1        7.50        9.62      5.41 o 
   9   2   1      177.29      202.37     15.18 o 
  -8   3   1      101.77      106.01     17.22 o 
  -7   3   1       21.46       10.35      8.35 o 
  -6   3   1      339.89      331.97     24.33 o 
  -5   3   1     1000.76      923.99     38.27 o 
  -4   3   1      776.18      689.27     29.80 o 
  -3   3   1      174.07      182.97     13.83 o 
  -2   3   1     2175.22     2273.29     40.81 o 
  -1   3   1      401.40      415.05     12.44 o 
   0   3   1     2208.69     2168.06     22.16 o 
   1   3   1      173.51      175.46      7.13 o 
   2   3   1     1037.92      996.76     13.99 o 
   3   3   1     1201.08     1208.02     14.48 o 
   4   3   1     1045.89     1036.88     14.23 o 
   5   3   1       11.33        8.74      2.34 o 
   6   3   1      771.44      746.76     25.61 o 
   7   3   1      240.04      236.46     16.81 o 
   8   3   1      126.46      134.74     11.32 o 
   9   3   1        4.31        0.40      8.37 o 
  -8   4   1        1.22       -5.04      9.23 o 
  -7   4   1       81.33       75.71     14.35 o 
  -6   4   1        8.92       20.58      9.65 o 
  -5   4   1      101.73       78.21     12.41 o 
  -4   4   1      236.22      223.77     17.98 o 
  -3   4   1      296.27      275.54     12.62 o 
  -2   4   1      860.07      829.60     22.44 o 
  -1   4   1        2.94        6.99      2.01 o 
   0   4   1     1955.14     1999.66     32.90 o 
   1   4   1     1005.97     1028.70     16.61 o 
   2   4   1      956.70      942.68     20.38 o 
   3   4   1      198.30      190.14      4.94 o 
   4   4   1     1727.87     1726.28     19.07 o 
   5   4   1      254.97      253.58      7.25 o 
   6   4   1      940.92      960.31     19.48 o 
   7   4   1      283.23      298.23     13.59 o 
   8   4   1       91.35      102.56      9.58 o 
   9   4   1       93.13       78.53     15.70 o 
  -7   5   1        2.10        0.94      8.06 o 
  -6   5   1       12.55       26.50     10.46 o 
  -5   5   1       64.19       65.99     12.62 o 
  -4   5   1       24.62       22.96      7.39 o 
  -3   5   1      829.84      826.11     23.47 o 
  -2   5   1     1678.17     1734.46     32.42 o 
  -1   5   1      538.50      548.07     12.52 o 
   0   5   1      749.50      756.15     13.33 o 
   1   5   1     1197.35     1186.83     19.25 o 
   2   5   1     1062.76     1020.79     18.76 o 
   3   5   1      365.60      375.45      7.99 o 
   4   5   1       44.97       46.22      2.39 o 
   5   5   1      311.82      314.67      7.73 o 
   6   5   1      217.24      210.91      9.17 o 
   7   5   1      332.57      337.53     16.17 o 
   8   5   1        5.96        5.34      4.95 o 
  -7   6   1        4.80       13.36      9.81 o 
  -6   6   1       58.35       65.01     14.05 o 
  -5   6   1      144.72      111.62     15.77 o 
  -4   6   1      473.50      441.83     27.22 o 
  -3   6   1        2.50        8.20      4.67 o 
  -2   6   1      591.56      572.41     23.09 o 
  -1   6   1      495.63      495.84     17.20 o 
   0   6   1     1285.38     1308.53     20.03 o 
   1   6   1       32.54       36.54      4.08 o 
   2   6   1     1168.18     1121.37     22.78 o 
   3   6   1      281.64      258.72      8.69 o 
   4   6   1      903.63      890.57     11.29 o 
   5   6   1       10.76        8.28      1.79 o 
   6   6   1       66.04       86.70      8.82 o 
   7   6   1      139.06      155.72     11.86 o 
   8   6   1       62.59       57.84     13.51 o 
  -6   7   1       13.37       13.11      8.79 o 
  -5   7   1       31.23       18.12     10.05 o 
  -4   7   1        6.95        1.70      7.49 o 
  -3   7   1      423.03      467.89     19.26 o 
  -2   7   1      142.64      147.33     10.20 o 
  -1   7   1        5.94        7.90      4.37 o 
   0   7   1      456.99      478.06     15.76 o 
   1   7   1      168.69      170.21      5.93 o 
   2   7   1      304.25      292.07      6.00 o 
   3   7   1       25.96       28.41      2.26 o 
   4   7   1      398.04      377.75     29.90 o 
   5   7   1      512.41      527.03     22.12 o 
   6   7   1      234.87      247.48     14.52 o 
   7   7   1        0.97       14.55      5.65 o 
   8   7   1       16.77       21.98      9.54 o 
  -6   8   1       21.97       27.33     10.95 o 
  -5   8   1       96.51       96.02     16.01 o 
  -4   8   1        0.53        2.11      7.66 o 
  -3   8   1       10.22        8.73      5.00 o 
  -2   8   1      111.00      111.40      9.45 o 
  -1   8   1        2.10        1.66      2.75 o 
   0   8   1       72.32       68.86      5.43 o 
   1   8   1       84.87       83.12      4.03 o 
   2   8   1      363.12      363.71      9.81 o 
   3   8   1        1.56        3.72     13.64 o 
   4   8   1      246.36      238.66     14.43 o 
   5   8   1      325.67      324.53     17.29 o 
   6   8   1      110.07      108.79     10.31 o 
   7   8   1        2.05        0.84      8.41 o 
  -5   9   1       67.37       67.66     15.46 o 
  -4   9   1       14.83       21.59      9.45 o 
  -3   9   1       40.66       14.97      8.16 o 
  -2   9   1       10.52        4.08      4.56 o 
  -1   9   1       71.29       77.29      6.77 o 
   0   9   1       93.64      106.26      7.08 o 
   1   9   1        5.02        4.03      2.13 o 
   2   9   1       26.86       28.17     10.46 o 
   3   9   1       27.45       25.70      6.59 o 
   4   9   1       72.65       61.34      8.64 o 
   5   9   1        1.30       -5.01      5.79 o 
   6   9   1        0.56       14.68      8.68 o 
   7   9   1       64.67       67.40     13.01 o 
  -4  10   1       27.61       27.67     11.83 o 
  -3  10   1        1.25        0.75      8.12 o 
  -2  10   1        9.41       10.18      7.68 o 
  -1  10   1        2.82        0.09      3.84 o 
   0  10   1       20.81       25.16      7.29 o 
   1  10   1       72.79       68.10     11.03 o 
   2  10   1       21.05       26.11      7.40 o 
   3  10   1       20.23       14.88      6.00 o 
   4  10   1      159.57      141.39     13.05 o 
   5  10   1      192.81      188.78     14.94 o 
   6  10   1       13.70        8.97     11.13 o 
  -2  11   1       37.30       39.00     10.76 o 
  -1  11   1       17.10       12.42     10.02 o 
   0  11   1        1.36       13.77     10.92 o 
   1  11   1        0.28        5.91      7.33 o 
   2  11   1       24.73       29.60      7.90 o 
   3  11   1       11.17       18.73      5.71 o 
   4  11   1        0.58       -5.84      6.95 o 
  -3 -11   2        0.68        7.51      6.29 o 
  -2 -11   2       40.28       30.85      9.33 o 
  -1 -11   2        5.02        5.47     13.27 o 
   0 -11   2       60.97       63.40     15.38 o 
   1 -11   2        4.98       25.35     12.44 o 
   2 -11   2        0.71        7.94      5.79 o 
  -5 -10   2        1.89       -3.65      5.91 o 
  -4 -10   2        9.28       -5.12      7.69 o 
  -3 -10   2        2.38       -5.42      5.42 o 
  -2 -10   2       14.15       25.17      9.27 o 
  -1 -10   2       90.91      108.88     17.54 o 
   0 -10   2       34.27       48.59      7.79 o 
   1 -10   2       88.75      112.35     11.39 o 
   2 -10   2        0.06        7.39      6.26 o 
   3 -10   2       85.52       97.83     16.45 o 
   4 -10   2       20.13       44.15     13.98 o 
  -6  -9   2       37.22       37.82      8.37 o 
  -5  -9   2       19.10       21.48      6.09 o 
  -4  -9   2        6.39       -9.97     13.48 o 
  -3  -9   2       69.80       54.25      8.09 o 
  -2  -9   2        1.34       16.57      8.90 o 
  -1  -9   2       27.20       27.55      5.61 o 
   0  -9   2        0.39        0.02      4.10 o 
   1  -9   2       13.74       15.83      5.58 o 
   2  -9   2      317.97      323.93     18.77 o 
   3  -9   2       24.24       36.14     11.34 o 
   4  -9   2        8.11       16.24     10.34 o 
   5  -9   2       25.16       29.66     11.77 o 
  -6  -8   2       86.36       70.47     14.21 o 
  -5  -8   2        1.33       -2.33      3.69 o 
  -4  -8   2       32.30       34.75      5.22 o 
  -3  -8   2      264.25      269.22     17.29 o 
  -2  -8   2      256.22      258.92     12.46 o 
  -1  -8   2      304.79      332.31     19.07 o 
   0  -8   2      326.01      344.47     16.09 o 
   1  -8   2      103.96      115.52     10.17 o 
   2  -8   2      374.27      391.61     18.78 o 
   3  -8   2       95.35      100.21     14.27 o 
   4  -8   2       65.98       68.40     13.72 o 
   5  -8   2        0.30       22.25      9.47 o 
   6  -8   2        0.93       -3.90      6.64 o 
  -7  -7   2       25.07       41.90     12.40 o 
  -6  -7   2      398.12      447.26     31.03 o 
  -5  -7   2       83.02       71.52      6.77 o 
  -4  -7   2      383.21      382.32     12.35 o 
  -3  -7   2       16.01       14.66      2.85 o 
  -2  -7   2      128.82      136.60      6.60 o 
  -1  -7   2        2.73        7.24      4.66 o 
   0  -7   2       79.54       89.10      8.02 o 
   1  -7   2       26.95       24.31      4.86 o 
   2  -7   2      319.84      302.20     15.60 o 
   3  -7   2        2.89       -0.22      5.99 o 
   4  -7   2       99.80      105.69     15.33 o 
   5  -7   2      162.51      148.32     18.90 o 
   6  -7   2       21.16       19.39     10.44 o 
  -8  -6   2        0.17        0.61      7.62 o 
  -7  -6   2      304.35      299.95     26.15 o 
  -6  -6   2        9.95       11.15      4.49 o 
  -5  -6   2      458.23      482.38     12.18 o 
  -4  -6   2      315.56      345.04      8.53 o 
  -3  -6   2       37.21       39.21      3.10 o 
  -2  -6   2      479.51      474.86     11.57 o 
  -1  -6   2       45.71       40.07      4.15 o 
   0  -6   2        2.43        2.92      2.80 o 
   1  -6   2       41.39       45.59      5.87 o 
   2  -6   2      705.27      718.40     22.50 o 
   3  -6   2       20.83       17.09      7.54 o 
   4  -6   2       31.62       57.75     11.34 o 
   5  -6   2       60.73       66.28     13.29 o 
   6  -6   2       56.62       74.18     15.88 o 
   7  -6   2       25.86       32.45      8.37 o 
  -8  -5   2      118.63      128.16     18.32 o 
  -7  -5   2      354.47      344.43     27.46 o 
  -6  -5   2      496.47      511.89     13.90 o 
  -5  -5   2      925.01      921.02     19.33 o 
  -4  -5   2      945.10      965.03     14.09 o 
  -3  -5   2       19.17       18.91      2.31 o 
  -2  -5   2      144.33      132.48      5.14 o 
  -1  -5   2       25.64       18.19      2.81 o 
   0  -5   2      336.75      314.05      8.71 o 
   1  -5   2      111.57      114.11      7.96 o 
   2  -5   2        7.26        6.74      3.95 o 
   3  -5   2        4.88        4.46      5.43 o 
   4  -5   2      718.51      725.70     34.55 o 
   5  -5   2       14.93        9.34      7.72 o 
   6  -5   2       33.53       29.46     10.46 o 
   7  -5   2      227.88      214.95     19.04 o 
   8  -5   2       10.47        0.46      7.76 o 
  -8  -4   2       27.71       35.03      6.84 o 
  -7  -4   2        4.27       14.69      5.55 o 
  -6  -4   2       91.57       93.62      5.94 o 
  -5  -4   2        4.19        6.39      2.57 o 
  -4  -4   2      436.03      401.65      9.56 o 
  -3  -4   2      639.39      619.86     10.03 o 
  -2  -4   2      737.63      762.61     11.10 o 
  -1  -4   2        0.99        1.53      1.31 o 
   0  -4   2     1481.27     1519.58     19.91 o 
   1  -4   2     2297.28     2407.51     53.43 o 
   2  -4   2     1126.79     1110.35     38.83 o 
   3  -4   2      835.31      872.09     32.28 o 
   4  -4   2       26.31       24.32      7.89 o 
   5  -4   2      517.87      541.31     30.29 o 
   6  -4   2      267.37      268.13     23.69 o 
   7  -4   2       10.73        7.94      5.89 o 
   8  -4   2        9.57        9.31      8.04 o 
  -8  -3   2        6.85       12.65      5.56 o 
  -7  -3   2       65.63       58.41     10.65 o 
  -6  -3   2      316.43      297.43     19.61 o 
  -5  -3   2      353.44      369.15      9.09 o 
  -4  -3   2        0.19        2.06      4.92 o 
  -3  -3   2      471.03      464.40      8.10 o 
  -2  -3   2     2387.35     2330.77     24.27 o 
  -1  -3   2        7.92        6.95      1.57 o 
   0  -3   2     4895.72     5416.35     73.62 o 
   1  -3   2      182.80      208.98      6.84 o 
   2  -3   2     1185.66     1187.36     26.50 o 
   3  -3   2     1401.07     1392.31     40.22 o 
   4  -3   2       67.63       95.10     11.32 o 
   5  -3   2      509.36      552.22     29.49 o 
   6  -3   2      267.19      279.04     22.87 o 
   7  -3   2       24.26       15.58      8.49 o 
   8  -3   2        0.68       -9.05      9.05 o 
  -8  -2   2       36.03       58.85     13.17 o 
  -7  -2   2        0.49       -7.85      7.85 o 
  -6  -2   2      388.26      410.48     24.27 o 
  -5  -2   2      666.17      691.51     16.19 o 
  -4  -2   2      946.92      959.42     13.71 o 
  -3  -2   2       15.37       14.08      1.55 o 
  -2  -2   2      196.97      194.19      6.88 o 
  -1  -2   2     1059.45     1033.30     17.03 o 
   0  -2   2    55418.47    57111.67    360.41 o 
   1  -2   2     2103.81     2098.23     63.25 o 
   2  -2   2     3501.30     3711.02     61.41 o 
   3  -2   2     1930.08     1747.63     43.78 o 
   4  -2   2      603.55      582.11     25.88 o 
   5  -2   2       30.23       25.31      6.97 o 
   6  -2   2      111.07       93.86     13.52 o 
   7  -2   2       36.23       34.08      8.79 o 
   8  -2   2       77.00       69.36     12.27 o 
   9  -2   2        0.66       -5.93      9.61 o 
  -8  -1   2        8.71       19.73      9.68 o 
  -7  -1   2       43.47       52.05     11.46 o 
  -6  -1   2      120.30      107.69     13.44 o 
  -5  -1   2       49.86       47.82      5.45 o 
  -4  -1   2       13.07       26.50      2.83 o 
  -3  -1   2     2534.52     2599.15     33.39 o 
  -2  -1   2      549.58      561.57     15.84 o 
  -1  -1   2     5828.98     5928.21     50.39 o 
   0  -1   2      294.62      271.95     12.15 o 
   1  -1   2     3397.89     3562.69     28.24 o 
   2  -1   2     3213.32     3362.73     39.66 o 
   3  -1   2        0.56        0.88      1.62 o 
   4  -1   2      681.03      636.06     26.23 o 
   5  -1   2     1730.58     1687.80     49.02 o 
   6  -1   2     1074.83     1032.73     40.31 o 
   7  -1   2       15.65       13.72      7.82 o 
   8  -1   2      268.07      245.92     21.87 o 
   9  -1   2      118.45      104.60     15.98 o 
  -8   0   2        7.82        4.70      8.97 o 
  -7   0   2      210.91      208.88     20.53 o 
  -6   0   2      511.26      550.66     30.55 o 
  -5   0   2      797.22      795.31     18.76 o 
  -4   0   2        3.32       13.50      2.43 o 
  -3   0   2      331.08      424.54      9.97 o 
  -2   0   2     4094.81     4011.94     49.06 o 
  -1   0   2      982.16      967.01     12.56 o 
   0   0   2       11.16       13.41      0.96 o 
   1   0   2     2007.34     1982.56     13.13 o 
   2   0   2     2182.73     2206.60     28.95 o 
   3   0   2      782.89      748.91     11.25 o 
   4   0   2        0.08       -3.03      3.96 o 
   5   0   2     1242.50     1176.86     38.05 o 
   6   0   2      108.51       93.56     10.95 o 
   7   0   2      440.30      391.16     24.19 o 
   8   0   2        0.05        2.15      6.28 o 
   9   0   2        2.83        0.51      7.72 o 
  -8   1   2      127.90      146.15     19.69 o 
  -7   1   2      224.06      226.24     21.95 o 
  -6   1   2      102.17       75.34     13.20 o 
  -5   1   2      461.67      457.32     15.05 o 
  -4   1   2     2238.63     2557.13     94.07 o 
  -3   1   2       38.31       66.59      8.84 o 
  -2   1   2      811.21      893.39     20.52 o 
  -1   1   2       35.58       40.10      8.19 o 
   0   1   2     2365.91     2281.28     18.52 o 
   1   1   2     1332.04     1352.60     15.35 o 
   2   1   2        4.24        4.11      0.88 o 
   3   1   2     3963.31     4073.25     30.43 o 
   4   1   2     3202.83     3318.52     35.97 o 
   5   1   2      202.43      215.41     10.22 o 
   6   1   2       33.49       16.73      4.87 o 
   7   1   2     1516.32     1444.63     47.40 o 
   8   1   2      123.08      138.82     11.46 o 
   9   1   2       47.87       41.51      7.41 o 
  -8   2   2       30.80        6.68      8.51 o 
  -7   2   2       36.34       66.50     14.86 o 
  -6   2   2      634.92      626.17     33.95 o 
  -5   2   2       23.01       17.67      7.91 o 
  -4   2   2       58.93       41.97      8.67 o 
  -3   2   2       10.13       13.68      5.95 o 
  -2   2   2      867.24      922.89     28.77 o 
  -1   2   2      221.73      224.82      7.73 o 
   0   2   2      151.72      146.72      4.74 o 
   1   2   2     5480.07     5395.76     41.19 o 
   2   2   2     3003.76     3082.12     36.07 o 
   3   2   2      865.65      953.83     14.92 o 
   4   2   2     2840.23     2914.30     33.04 o 
   5   2   2     1056.97     1028.19     19.00 o 
   6   2   2       23.74       24.61      3.67 o 
   7   2   2      154.79      153.43      8.71 o 
   8   2   2      294.25      276.87     16.11 o 
   9   2   2      245.81      253.00     16.29 o 
  -8   3   2       12.47       15.49     10.91 o 
  -7   3   2      351.67      311.71     26.82 o 
  -6   3   2      229.01      225.48     20.96 o 
  -5   3   2      133.81      130.40     15.27 o 
  -4   3   2        4.63        0.01      5.52 o 
  -3   3   2      341.80      332.02     19.22 o 
  -2   3   2     2397.84     2412.08     52.55 o 
  -1   3   2      101.82       93.99      4.33 o 
   0   3   2     1239.25     1321.55     14.53 o 
   1   3   2     4159.92     4077.03     53.12 o 
   2   3   2      971.72      939.64     31.41 o 
   3   3   2      185.30      232.09      6.04 o 
   4   3   2     2459.83     2684.05     26.30 o 
   5   3   2       23.41       18.45      2.42 o 
   6   3   2     2246.09     2259.66     42.74 o 
   7   3   2       57.06       55.84      5.52 o 
   8   3   2        5.58        4.21      4.28 o 
   9   3   2       90.21       84.67     15.27 o 
  -8   4   2        1.74       16.79     12.70 o 
  -7   4   2       82.00       62.99     14.16 o 
  -6   4   2        1.66        6.12      8.20 o 
  -5   4   2      138.93      115.91     15.06 o 
  -4   4   2      975.54      939.38     37.89 o 
  -3   4   2      147.62      133.10     13.17 o 
  -2   4   2      145.56      126.32     11.21 o 
  -1   4   2     2100.78     2112.22     61.80 o 
   0   4   2     2548.38     2574.09     27.27 o 
   1   4   2      318.56      313.34      7.71 o 
   2   4   2        4.49        8.23      4.44 o 
   3   4   2     7014.54     7424.00     84.93 o 
   4   4   2     1821.47     1756.87     18.72 o 
   5   4   2      120.41      123.86      5.05 o 
   6   4   2        5.34        4.73      2.93 o 
   7   4   2      230.24      229.41     11.87 o 
   8   4   2      434.56      463.03     26.71 o 
   9   4   2       41.00       46.81     12.34 o 
  -7   5   2       13.99       -3.53      9.32 o 
  -6   5   2       51.35       61.61     13.40 o 
  -5   5   2       17.56       21.82      8.97 o 
  -4   5   2      296.33      309.57     22.53 o 
  -3   5   2      682.04      657.92     29.91 o 
  -2   5   2      377.55      376.47     20.17 o 
  -1   5   2      426.90      448.32     19.37 o 
   0   5   2      198.51      180.93      6.09 o 
   1   5   2     2345.53     2389.36     22.55 o 
   2   5   2      391.08      364.46     13.49 o 
   3   5   2      112.70      134.01      8.40 o 
   4   5   2      192.75      179.25      5.87 o 
   5   5   2      553.61      556.24     13.53 o 
   6   5   2      474.32      474.04     12.95 o 
   7   5   2        1.95        3.53      4.44 o 
   8   5   2       81.58       80.37     11.86 o 
   9   5   2      190.96      225.08     24.30 o 
  -7   6   2       34.80       40.74     13.93 o 
  -6   6   2       89.50       76.62     14.35 o 
  -5   6   2       77.27       71.83     13.82 o 
  -4   6   2        8.33       -1.60      8.13 o 
  -3   6   2       37.88       51.62     10.22 o 
  -2   6   2      336.33      317.49     19.79 o 
  -1   6   2     1393.11     1407.14     39.06 o 
   0   6   2      207.84      245.89      7.86 o 
   1   6   2      344.59      333.85      7.23 o 
   2   6   2      643.71      564.22     26.32 o 
   3   6   2      114.25      109.69      8.47 o 
   4   6   2        2.31       -4.20      4.20 o 
   5   6   2       68.37       62.25      7.22 o 
   6   6   2      253.15      282.69     15.20 o 
   7   6   2        6.95       12.46      5.29 o 
   8   6   2        4.59       10.35      5.59 o 
  -6   7   2        1.21       13.59     10.27 o 
  -5   7   2        7.54       -8.48      8.48 o 
  -4   7   2      858.03      858.24     41.15 o 
  -3   7   2        2.32       -5.30      7.13 o 
  -2   7   2       52.93       49.31      9.08 o 
  -1   7   2       67.96       57.25      6.50 o 
   0   7   2     1006.88     1061.97     18.70 o 
   1   7   2      481.79      499.71     17.16 o 
   2   7   2       97.97       87.64     11.88 o 
   3   7   2      263.07      249.42     13.50 o 
   4   7   2      614.32      616.97     21.64 o 
   5   7   2       59.98       56.24      7.43 o 
   6   7   2        3.78       10.75      4.76 o 
   7   7   2      120.90      129.08     11.60 o 
   8   7   2      126.45      138.87     12.63 o 
  -5   8   2       10.89        1.13      9.16 o 
  -4   8   2      174.47      157.96     19.42 o 
  -3   8   2      328.13      376.16     26.58 o 
  -2   8   2        4.17       -1.74      6.35 o 
  -1   8   2       18.87       12.16      4.59 o 
   0   8   2       32.29       32.58      5.28 o 
   1   8   2      404.99      415.80      9.74 o 
   2   8   2      275.63      236.15      7.02 o 
   3   8   2        7.82        6.95      7.98 o 
   4   8   2      368.37      368.76     17.95 o 
   5   8   2       94.47       94.16      9.87 o 
   6   8   2        1.34        0.11      5.89 o 
   7   8   2       20.41       26.22      7.44 o 
  -5   9   2       43.65       42.80     14.42 o 
  -4   9   2      106.76       97.26     16.43 o 
  -3   9   2       34.79       35.19     11.30 o 
  -2   9   2        2.52       -5.36      7.31 o 
  -1   9   2      153.81      162.33     15.73 o 
   0   9   2       47.73       42.20      6.01 o 
   1   9   2       48.13       54.84      5.26 o 
   2   9   2      148.49      127.82     11.51 o 
   3   9   2       35.10       24.19     14.09 o 
   4   9   2       36.99       37.00      7.06 o 
   5   9   2       21.82       15.09      6.22 o 
   6   9   2       71.33       79.27     13.23 o 
   7   9   2       13.60       25.70     10.25 o 
  -4  10   2       35.97       40.70     13.53 o 
  -3  10   2       17.31       26.86     10.22 o 
  -2  10   2       37.59       31.81     10.25 o 
  -1  10   2      191.00      221.41     19.17 o 
   0  10   2      253.38      246.69     17.31 o 
   1  10   2       53.25       64.28      9.55 o 
   2  10   2        0.44        6.89      5.69 o 
   3  10   2      239.41      217.23     16.28 o 
   4  10   2      217.44      190.23     14.91 o 
   5  10   2       89.40       74.64     11.62 o 
   6  10   2       32.51       17.46      7.35 o 
  -2  11   2        4.74        5.67      7.87 o 
  -1  11   2       55.15       75.11     18.42 o 
   0  11   2       30.47       64.25     15.92 o 
   1  11   2        4.98       15.33      6.58 o 
   2  11   2       15.19       20.69      7.00 o 
   3  11   2      164.13      142.60     11.37 o 
   4  11   2       91.55       84.65     11.10 o 
   1  12   2        3.44        1.96      6.29 o 
  -2 -11   3       41.44       42.36      9.64 o 
  -1 -11   3        1.27        8.20     10.07 o 
   0 -11   3        3.32        4.11     10.91 o 
   1 -11   3        0.41       -1.93      9.38 o 
  -4 -10   3       17.67       13.66      5.70 o 
  -3 -10   3        2.80       12.79      6.53 o 
  -2 -10   3        3.71       21.36     10.37 o 
  -1 -10   3       67.95       73.18     14.88 o 
   0 -10   3      147.06      172.00     13.60 o 
   1 -10   3       20.01       24.22      7.38 o 
   2 -10   3        0.16        5.16      5.85 o 
   3 -10   3       34.33       63.40     14.10 o 
  -5  -9   3        1.00       -5.53      6.57 o 
  -4  -9   3       73.44       63.09     12.01 o 
  -3  -9   3        5.66       14.74      9.95 o 
  -2  -9   3       38.23       44.66     15.55 o 
  -1  -9   3        5.87        2.47      4.13 o 
   0  -9   3        1.81        1.36      4.25 o 
   1  -9   3      231.98      234.29     15.32 o 
   2  -9   3       79.77       70.90     14.91 o 
   3  -9   3        8.77       18.20      9.45 o 
   4  -9   3        5.74        9.64      9.31 o 
   5  -9   3       25.62       35.18     12.71 o 
  -6  -8   3      124.54      139.29     19.58 o 
  -5  -8   3        6.67       11.81      5.13 o 
  -4  -8   3       37.73       25.14      5.41 o 
  -3  -8   3       48.69       41.71      5.15 o 
  -2  -8   3      211.46      222.13     12.02 o 
  -1  -8   3      182.73      213.06     15.81 o 
   0  -8   3       22.08       31.80      5.98 o 
   1  -8   3       90.59      102.33     12.25 o 
   2  -8   3       76.37       74.13      8.94 o 
   3  -8   3        3.29        2.38      6.59 o 
   4  -8   3        0.38        9.13      7.53 o 
   5  -8   3        1.17        0.61      9.05 o 
   6  -8   3        1.66       -3.26      9.74 o 
  -7  -7   3        5.96       -3.35      8.95 o 
  -6  -7   3        4.02       16.21      9.55 o 
  -5  -7   3       43.65       42.82      4.29 o 
  -4  -7   3      221.44      206.17      9.85 o 
  -3  -7   3      136.91      137.58      7.86 o 
  -2  -7   3       14.99       11.86      5.48 o 
  -1  -7   3      206.53      229.56     15.62 o 
   0  -7   3      216.06      225.95     12.51 o 
   1  -7   3       21.22       22.03      5.40 o 
   2  -7   3      358.13      337.72     16.81 o 
   3  -7   3        2.65        1.20      5.82 o 
   4  -7   3      262.64      249.59     22.50 o 
   5  -7   3       17.36       21.97     10.80 o 
   6  -7   3       14.16       22.85     10.41 o 
  -7  -6   3        3.89        5.33      8.99 o 
  -6  -6   3      270.04      273.37     23.55 o 
  -5  -6   3        0.37       -1.89      2.37 o 
  -4  -6   3      307.74      290.38      9.51 o 
  -3  -6   3      376.28      372.90     11.00 o 
  -2  -6   3      118.65      137.28      8.58 o 
  -1  -6   3       44.12       46.51      7.34 o 
   0  -6   3       26.46       34.62      6.48 o 
   1  -6   3      655.53      693.22     15.72 o 
   2  -6   3      669.17      656.34     21.90 o 
   3  -6   3        9.10       11.64      5.95 o 
   4  -6   3      147.48      149.59     16.69 o 
   5  -6   3       41.02       40.76     11.34 o 
   6  -6   3        4.88        3.81      7.69 o 
   7  -6   3        1.33        1.30      8.31 o 
  -8  -5   3       61.32       60.44     14.65 o 
  -7  -5   3       15.36        8.86      8.51 o 
  -6  -5   3       96.53       96.02      9.93 o 
  -5  -5   3       64.40       57.66      5.60 o 
  -4  -5   3       29.96       30.66      3.48 o 
  -3  -5   3      172.13      156.98      7.57 o 
  -2  -5   3      370.33      340.19     10.03 o 
  -1  -5   3       32.10       28.62      3.27 o 
   0  -5   3      118.55      121.28      6.69 o 
   1  -5   3      604.64      603.94     13.32 o 
   2  -5   3      177.93      171.41     10.49 o 
   3  -5   3       56.24       41.98      8.78 o 
   4  -5   3        8.19        2.63      6.08 o 
   5  -5   3       77.14       76.54     12.78 o 
   6  -5   3      179.66      177.94     20.48 o 
   7  -5   3       19.34       23.37     11.83 o 
   8  -5   3       27.49       24.35     11.94 o 
  -8  -4   3       81.64       81.76     15.59 o 
  -7  -4   3       35.90       40.12      7.31 o 
  -6  -4   3        0.04       -1.27      4.23 o 
  -5  -4   3       56.89       50.23      4.03 o 
  -4  -4   3      476.81      467.82     10.38 o 
  -3  -4   3      260.97      260.18      7.37 o 
  -2  -4   3       43.34       35.41      3.13 o 
  -1  -4   3     3881.85     4063.12     41.74 o 
   0  -4   3     3521.52     3831.67     61.22 o 
   1  -4   3      754.21      789.42     14.02 o 
   2  -4   3      300.11      310.73     12.81 o 
   3  -4   3      346.37      328.68     19.70 o 
   4  -4   3     1270.60     1319.59     44.78 o 
   5  -4   3       88.52       69.30     12.45 o 
   6  -4   3       27.72       14.80      7.89 o 
   7  -4   3      150.05      167.16     20.68 o 
   8  -4   3       66.18       77.68     10.91 o 
  -8  -3   3        1.84       10.57      8.01 o 
  -7  -3   3       10.47       17.66      7.30 o 
  -6  -3   3       65.65       75.46     10.99 o 
  -5  -3   3       28.32       27.71      3.20 o 
  -4  -3   3       74.19       83.17      4.71 o 
  -3  -3   3      249.01      239.16      6.99 o 
  -2  -3   3      640.97      597.09     10.33 o 
  -1  -3   3     1376.64     1607.85     21.11 o 
   0  -3   3     1103.32     1206.69     21.65 o 
   1  -3   3     2639.15     2519.65     39.94 o 
   2  -3   3      929.23      931.19     21.02 o 
   3  -3   3      517.99      562.51     24.90 o 
   4  -3   3      316.31      301.98     19.66 o 
   5  -3   3      674.20      697.37     33.32 o 
   6  -3   3      396.33      386.43     26.68 o 
   7  -3   3       17.09       17.99      8.68 o 
   8  -3   3       33.68       27.63      8.72 o 
  -8  -2   3        3.20        0.95      7.50 o 
  -7  -2   3       31.00       29.71      9.84 o 
  -6  -2   3      338.89      353.09     23.72 o 
  -5  -2   3      547.75      579.27     13.46 o 
  -4  -2   3      363.77      382.40     19.77 o 
  -3  -2   3      304.54      303.97     10.54 o 
  -2  -2   3      958.44      902.89     17.82 o 
  -1  -2   3     4157.22     4283.59     50.86 o 
   0  -2   3       51.82       56.15      3.51 o 
   1  -2   3      382.82      406.94     12.58 o 
   2  -2   3     1347.51     1357.81     32.44 o 
   3  -2   3      269.34      230.93     14.93 o 
   4  -2   3        8.78        4.54      4.64 o 
   5  -2   3      308.76      320.73     21.16 o 
   6  -2   3      163.39      179.28     17.68 o 
   7  -2   3        2.82        9.09      8.06 o 
   8  -2   3       39.44       26.68      9.03 o 
   9  -2   3        7.73       18.85      9.85 o 
  -8  -1   3      186.34      210.50     22.70 o 
  -7  -1   3       57.51       79.44     14.15 o 
  -6  -1   3        0.22        7.42      6.78 o 
  -5  -1   3      346.99      357.75     10.41 o 
  -4  -1   3      881.45      884.40     15.27 o 
  -3  -1   3      890.96      856.37     28.49 o 
  -2  -1   3      849.11      885.61     23.89 o 
  -1  -1   3      497.41      492.88      7.08 o 
   0  -1   3    15022.88    15481.41    151.05 o 
   1  -1   3     1829.94     1918.88     20.80 o 
   2  -1   3      260.27      298.01     11.33 o 
   3  -1   3     1551.80     1439.75     37.04 o 
   4  -1   3     1738.17     1759.48     45.73 o 
   5  -1   3      345.60      335.26     20.65 o 
   6  -1   3        4.49        8.25      6.57 o 
   7  -1   3      673.46      679.54     35.35 o 
   8  -1   3      352.60      291.64     23.64 o 
   9  -1   3        1.04        0.66      6.64 o 
  -8   0   3        7.11       21.02     10.71 o 
  -7   0   3      258.63      277.31     24.86 o 
  -6   0   3      140.68      163.05     17.79 o 
  -5   0   3       56.90       47.90      4.43 o 
  -4   0   3       12.12        7.73      1.88 o 
  -3   0   3     2147.69     2104.51     58.66 o 
  -2   0   3      562.35      549.50     13.58 o 
  -1   0   3      570.91      581.44     10.11 o 
   0   0   3      111.12      132.76      3.37 o 
   1   0   3      155.38      185.56      4.70 o 
   2   0   3      770.11      764.45     10.41 o 
   3   0   3       17.81       13.76      1.66 o 
   4   0   3      554.21      573.22     16.05 o 
   5   0   3      739.63      751.52     29.53 o 
   6   0   3       21.17       28.96      7.87 o 
   7   0   3      221.96      197.83     17.64 o 
   8   0   3       17.70       24.38      7.96 o 
   9   0   3      210.19      202.83     15.87 o 
  -8   1   3       11.28       10.78      8.94 o 
  -7   1   3       41.23       74.34     15.11 o 
  -6   1   3      231.81      248.26     22.06 o 
  -5   1   3      484.11      499.64     15.18 o 
  -4   1   3        6.48        5.17      2.60 o 
  -3   1   3      735.17      730.46     28.58 o 
  -2   1   3     2805.05     2841.40     40.09 o 
  -1   1   3     1210.39     1193.32     29.31 o 
   0   1   3     4149.60     4099.15     31.56 o 
   1   1   3     1833.33     1911.44     17.55 o 
   2   1   3     1867.84     1806.40     14.30 o 
   3   1   3     1541.86     1546.32     21.74 o 
   4   1   3      462.82      486.17      9.80 o 
   5   1   3      226.22      208.53      9.99 o 
   6   1   3     1152.21     1097.92     32.76 o 
   7   1   3      106.36      105.84      8.78 o 
   8   1   3       64.73       52.38      7.11 o 
   9   1   3       61.66       53.98      8.19 o 
  -8   2   3        0.92       -5.40      8.21 o 
  -7   2   3      410.66      377.78     29.84 o 
  -6   2   3       30.15       21.81      7.98 o 
  -5   2   3      496.47      469.38     28.52 o 
  -4   2   3      519.90      496.15     26.42 o 
  -3   2   3       80.86       62.44      8.82 o 
  -2   2   3        0.09        3.89      4.35 o 
  -1   2   3     2043.90     2076.42     24.12 o 
   0   2   3    11562.24    11533.78     70.60 o 
   1   2   3     2876.30     2937.23     20.54 o 
   2   2   3       42.13       47.26      1.93 o 
   3   2   3     2483.04     2541.78     25.96 o 
   4   2   3     3002.40     3081.75     29.55 o 
   5   2   3      113.60      103.51      5.98 o 
   6   2   3      320.76      312.43     11.17 o 
   7   2   3     1822.28     1768.29     50.12 o 
   8   2   3      351.89      341.84     16.93 o 
   9   2   3       59.43       64.27      8.71 o 
  -8   3   3       55.39       38.59     13.50 o 
  -7   3   3       24.02       27.74     10.65 o 
  -6   3   3       39.66       35.62     11.52 o 
  -5   3   3       27.49       30.46      9.52 o 
  -4   3   3      127.56      141.11     15.35 o 
  -3   3   3      970.48      967.01     35.15 o 
  -2   3   3      622.01      665.62     26.03 o 
  -1   3   3        1.01        2.93      2.16 o 
   0   3   3     4448.88     4470.04     46.06 o 
   1   3   3     1773.54     1747.04     25.87 o 
   2   3   3      288.42      268.05      4.14 o 
   3   3   3      597.24      669.69      8.47 o 
   4   3   3        7.68       17.63      2.02 o 
   5   3   3      839.85      814.03     13.79 o 
   6   3   3      252.83      249.57      9.83 o 
   7   3   3      189.15      193.41      9.52 o 
   8   3   3       28.77       32.73      5.04 o 
   9   3   3      175.73      161.95     19.43 o 
  -7   4   3       20.39       22.29     10.70 o 
  -6   4   3       10.44       31.74     11.26 o 
  -5   4   3      243.28      214.53     20.61 o 
  -4   4   3      325.21      329.36     22.70 o 
  -3   4   3      204.85      209.56     16.79 o 
  -2   4   3     3069.37     3024.16     65.79 o 
  -1   4   3     1403.24     1484.10     70.13 o 
   0   4   3      315.03      310.07      5.64 o 
   1   4   3      256.59      238.99      4.42 o 
   2   4   3     2622.68     2596.46     37.90 o 
   3   4   3      691.30      579.05     29.32 o 
   4   4   3     1310.77     1406.11     25.04 o 
   5   4   3      212.99      206.75      6.37 o 
   6   4   3      687.92      689.90     16.34 o 
   7   4   3      447.59      450.91     14.35 o 
   8   4   3       68.63       72.33      8.75 o 
   9   4   3       48.86       63.14      9.03 o 
  -7   5   3       49.83       43.51     14.10 o 
  -6   5   3       26.31       29.57     11.90 o 
  -5   5   3      218.08      177.90     19.67 o 
  -4   5   3      207.85      240.38     20.42 o 
  -3   5   3      709.52      678.84     30.99 o 
  -2   5   3        0.58       -3.18      5.34 o 
  -1   5   3      275.07      268.94     15.53 o 
   0   5   3     2779.68     2876.99     35.70 o 
   1   5   3     1162.25     1177.71     14.12 o 
   2   5   3      155.43      150.28      8.64 o 
   3   5   3      674.21      680.66     19.10 o 
   4   5   3      741.56      663.10     28.47 o 
   5   5   3      245.82      237.72      6.80 o 
   6   5   3       24.63       22.35      3.35 o 
   7   5   3      159.15      167.54     12.27 o 
   8   5   3      137.65      159.80     16.27 o 
   9   5   3      107.33      126.07     12.30 o 
  -7   6   3       10.44       15.69      9.78 o 
  -6   6   3        8.42        7.00      9.66 o 
  -5   6   3       31.26       43.28     11.49 o 
  -4   6   3       30.56       32.31      9.68 o 
  -3   6   3       12.93       17.21      7.48 o 
  -2   6   3      181.67      160.74     14.78 o 
  -1   6   3        3.61        1.53      3.76 o 
   0   6   3       63.11       74.84      4.19 o 
   1   6   3      324.47      321.04      7.20 o 
   2   6   3      412.92      375.54     21.68 o 
   3   6   3        8.42       15.24      4.85 o 
   4   6   3      246.45      227.88     12.68 o 
   5   6   3      305.41      324.31     15.79 o 
   6   6   3      128.10      129.05     11.11 o 
   7   6   3        7.02        3.66      5.46 o 
   8   6   3       19.34       28.48      7.05 o 
  -6   7   3       10.17       17.55     10.13 o 
  -5   7   3      140.39      149.51     19.18 o 
  -4   7   3        4.63       12.83      8.50 o 
  -3   7   3      207.53      191.65     18.52 o 
  -2   7   3       48.79       54.02      9.86 o 
  -1   7   3     1137.49     1174.78     37.75 o 
   0   7   3      406.69      406.49     10.24 o 
   1   7   3        0.40        0.74      1.93 o 
   2   7   3      339.31      309.10     22.01 o 
   3   7   3      258.96      251.77     13.62 o 
   4   7   3       76.08       63.87      7.51 o 
   5   7   3      222.18      242.94     20.37 o 
   6   7   3      207.32      230.17     19.73 o 
   7   7   3      192.74      226.28     15.30 o 
   8   7   3       47.21       44.29      8.09 o 
  -5   8   3        9.77        7.05      8.52 o 
  -4   8   3      237.06      251.69     23.85 o 
  -3   8   3        8.78        1.55      6.45 o 
  -2   8   3       45.66       46.74     10.26 o 
  -1   8   3      120.09      113.65     12.42 o 
   0   8   3      198.01      189.23     10.73 o 
   1   8   3      294.87      292.19      8.00 o 
   2   8   3        3.98        1.14      2.09 o 
   3   8   3      205.84      204.47     19.90 o 
   4   8   3      306.56      287.84     18.27 o 
   5   8   3      229.41      229.86     16.75 o 
   6   8   3        0.11       -3.66      6.99 o 
   7   8   3      102.28      117.39     16.22 o 
  -4   9   3        0.17        9.23      8.94 o 
  -3   9   3        1.12       -1.09      7.42 o 
  -2   9   3        2.50        8.32      7.02 o 
  -1   9   3       35.17       44.34      8.86 o 
   0   9   3        4.68        6.02      3.81 o 
   1   9   3       38.97       44.94      6.18 o 
   2   9   3       98.14       91.23     18.71 o 
   3   9   3        1.13        3.52      9.76 o 
   4   9   3       24.86       27.05      9.87 o 
   5   9   3      204.09      233.61     15.89 o 
   6   9   3       68.74       44.52     10.69 o 
   7   9   3       41.58       22.42      9.61 o 
  -3  10   3        5.28       13.09      9.81 o 
  -2  10   3      155.02      178.48     19.38 o 
  -1  10   3      302.99      319.89     18.12 o 
   0  10   3       46.95       37.07      5.99 o 
   1  10   3        0.02        1.96      5.45 o 
   2  10   3       33.47       34.90      7.53 o 
   3  10   3      113.69      110.70     10.67 o 
   4  10   3       67.44       69.56     10.55 o 
   5  10   3        3.81       -5.01      5.85 o 
   6  10   3      194.44      204.72     21.98 o 
  -2  11   3       17.74       25.26      9.81 o 
  -1  11   3        5.73       51.88     16.30 o 
   0  11   3        5.09       20.86      7.45 o 
   1  11   3        4.37       -2.59     13.14 o 
   2  11   3       53.82       47.76      8.65 o 
   3  11   3       95.13       89.93     14.28 o 
   4  11   3       12.80       22.11      6.68 o 
   5  11   3        3.22       -1.76      9.43 o 
   1  12   3       25.82       16.20     15.25 o 
   2  12   3       27.72       10.02      5.53 o 
  -1 -11   4        0.02        9.34     11.11 o 
   0 -11   4        8.78        3.07      8.39 o 
  -4 -10   4        1.19       10.57      9.78 o 
  -3 -10   4       52.40       45.74      8.99 o 
  -2 -10   4       72.27       82.02     15.43 o 
  -1 -10   4       19.70       25.27     10.99 o 
   0 -10   4       25.54       39.43      8.59 o 
   1 -10   4       15.82       14.56      6.15 o 
   2 -10   4       43.52       47.81      9.17 o 
   3 -10   4        8.58       15.09      9.34 o 
  -5  -9   4       96.23       97.63     11.49 o 
  -4  -9   4      166.97      150.19     12.14 o 
  -3  -9   4        0.52       16.38      6.43 o 
  -2  -9   4       32.02       29.12      7.61 o 
  -1  -9   4        5.58        7.36      5.69 o 
   0  -9   4       54.51       53.71      8.08 o 
   1  -9   4        3.07        6.86      5.01 o 
   2  -9   4       17.06       12.73      6.10 o 
   3  -9   4       16.91       18.55      9.75 o 
   4  -9   4       41.34       50.82     13.85 o 
  -6  -8   4       32.45       27.81     10.50 o 
  -5  -8   4       18.62       15.50      6.18 o 
  -4  -8   4        1.00       -0.72      3.87 o 
  -3  -8   4       72.83       71.92      8.70 o 
  -2  -8   4      143.98      178.05     15.54 o 
  -1  -8   4        4.96        9.01      5.93 o 
   0  -8   4        2.71        2.88      4.85 o 
   1  -8   4       12.04       17.64      5.71 o 
   2  -8   4       82.77       99.17     10.11 o 
   3  -8   4        4.08        1.28      6.62 o 
   4  -8   4       16.39       29.13     10.53 o 
   5  -8   4       10.98       15.21      9.59 o 
  -6  -7   4      163.32      156.00     19.64 o 
  -5  -7   4      139.88      151.90      9.75 o 
  -4  -7   4      128.39      122.60      6.69 o 
  -3  -7   4        0.74        2.51      2.76 o 
  -2  -7   4       53.69       60.48      9.25 o 
  -1  -7   4       21.34       23.31      6.58 o 
   0  -7   4       65.82       65.35      7.75 o 
   1  -7   4        7.20       14.45      5.30 o 
   2  -7   4        2.88       -2.43      4.32 o 
   3  -7   4       20.88       11.41      4.90 o 
   4  -7   4      249.08      246.22     22.90 o 
   5  -7   4       81.88       92.45     15.90 o 
   6  -7   4       43.98       52.68     14.91 o 
  -7  -6   4        5.71       21.44     10.81 o 
  -6  -6   4        1.13       10.47      7.74 o 
  -5  -6   4      119.85      103.58      7.53 o 
  -4  -6   4      540.24      534.11     13.12 o 
  -3  -6   4      190.86      207.35      8.51 o 
  -2  -6   4       18.15       18.36      3.90 o 
  -1  -6   4       84.18       92.47     10.58 o 
   0  -6   4      444.45      456.25     22.88 o 
   1  -6   4      579.45      576.07     17.47 o 
   2  -6   4        0.45       -0.38      2.11 o 
   3  -6   4     1000.30     1094.43     42.55 o 
   4  -6   4       12.39       10.05      6.99 o 
   5  -6   4       58.59       60.08     13.18 o 
   6  -6   4       20.79        8.60      8.76 o 
   7  -6   4       36.41       44.88     13.40 o 
  -7  -5   4       17.49       15.97      9.61 o 
  -6  -5   4       16.82       24.80      6.00 o 
  -5  -5   4        1.22        1.15      1.97 o 
  -4  -5   4       48.01       46.92      3.90 o 
  -3  -5   4       96.46       98.91      5.30 o 
  -2  -5   4      303.53      304.76     12.63 o 
  -1  -5   4       20.76       21.24      3.75 o 
   0  -5   4     1465.91     1540.79     43.31 o 
   1  -5   4       82.58       98.07      5.20 o 
   2  -5   4       35.69       40.52      3.54 o 
   3  -5   4       54.55       55.22      9.75 o 
   4  -5   4      114.42      153.11     16.13 o 
   5  -5   4      348.44      349.71     26.25 o 
   6  -5   4      257.92      246.48     23.40 o 
   7  -5   4       43.33       13.39     10.11 o 
   8  -5   4        1.72        5.19     10.39 o 
  -8  -4   4        6.50       -6.43      9.01 o 
  -7  -4   4        6.86        7.97      5.04 o 
  -6  -4   4      205.44      212.90     13.64 o 
  -5  -4   4      313.97      317.48      8.65 o 
  -4  -4   4      455.65      441.68      9.82 o 
  -3  -4   4        0.99       -2.07      2.07 o 
  -2  -4   4      336.45      322.94     10.51 o 
  -1  -4   4      830.17      823.23     19.12 o 
   0  -4   4     7331.72     7565.17    123.25 o 
   1  -4   4     1703.40     1783.19     23.30 o 
   2  -4   4      710.14      702.86     18.26 o 
   3  -4   4      520.58      493.01     25.41 o 
   4  -4   4       56.39       39.99      8.76 o 
   5  -4   4       50.14       58.34     11.69 o 
   6  -4   4       36.16       55.68     12.30 o 
   7  -4   4       61.56       63.03     13.94 o 
   8  -4   4       15.88        8.59      9.09 o 
  -8  -3   4        3.53       18.34      9.62 o 
  -7  -3   4        1.27        6.96      7.63 o 
  -6  -3   4        1.51        5.33      6.31 o 
  -5  -3   4       99.03      101.90     12.56 o 
  -4  -3   4      403.23      366.13     22.95 o 
  -3  -3   4     2213.08     2183.87     26.88 o 
  -2  -3   4       20.42       28.52      4.36 o 
  -1  -3   4     2753.89     2993.27     57.38 o 
   0  -3   4      180.94      163.56      6.75 o 
   1  -3   4     1295.04     1293.96     25.60 o 
   2  -3   4      146.84      124.04     12.23 o 
   3  -3   4      487.60      496.85     23.81 o 
   4  -3   4      797.18      767.05     32.27 o 
   5  -3   4      485.65      508.18     28.05 o 
   6  -3   4      250.33      222.53     20.87 o 
   7  -3   4       21.40        8.59      7.50 o 
   8  -3   4      148.82      156.17     20.64 o 
  -8  -2   4        8.60        6.34      8.63 o 
  -7  -2   4       77.13       88.54     14.35 o 
  -6  -2   4      115.33      140.42     16.63 o 
  -5  -2   4      199.98      207.81     17.20 o 
  -4  -2   4      268.22      295.15     18.38 o 
  -3  -2   4        6.13        1.86      4.30 o 
  -2  -2   4     1482.85     1453.57     29.31 o 
  -1  -2   4     1173.07     1240.04     49.12 o 
   0  -2   4      578.52      631.06     25.36 o 
   1  -2   4      788.75      811.34     36.91 o 
   2  -2   4      517.70      473.15     15.78 o 
   3  -2   4      113.04      111.94      7.02 o 
   4  -2   4       48.51       37.44      7.16 o 
   5  -2   4      727.14      719.87     32.08 o 
   6  -2   4       96.29       97.38     13.45 o 
   7  -2   4      157.33      152.50     18.15 o 
   8  -2   4        6.00        6.46      8.40 o 
   9  -2   4        1.25       -0.91      7.67 o 
  -8  -1   4       48.78       68.44     14.44 o 
  -7  -1   4       10.68       17.23      9.40 o 
  -6  -1   4      578.04      565.24     32.23 o 
  -5  -1   4      606.59      608.19     30.84 o 
  -4  -1   4      790.89      850.10     33.12 o 
  -3  -1   4       14.48       22.94      5.97 o 
  -2  -1   4     1051.20     1044.73     21.44 o 
  -1  -1   4     2615.18     2661.11     33.07 o 
   0  -1   4     3518.46     3781.16     32.52 o 
   1  -1   4      188.37      210.32      6.62 o 
   2  -1   4     1177.58     1172.18     26.36 o 
   3  -1   4     3403.98     3452.24     41.98 o 
   4  -1   4      845.27      847.56     31.12 o 
   5  -1   4       30.22       31.92      7.82 o 
   6  -1   4       67.64       52.86      9.98 o 
   7  -1   4     1017.55     1045.24     44.27 o 
   8  -1   4        7.67        1.36      7.04 o 
   9  -1   4      119.10      113.47     11.07 o 
  -8   0   4       34.65       42.32     14.24 o 
  -7   0   4        5.17       18.31     10.93 o 
  -6   0   4      122.02      102.25     15.69 o 
  -5   0   4       58.90       61.35     11.28 o 
  -4   0   4      334.41      292.12     27.97 o 
  -3   0   4      148.90      124.79     12.17 o 
  -2   0   4       28.26       23.11      3.35 o 
  -1   0   4      173.12      170.67      3.78 o 
   0   0   4      189.99      169.94      4.41 o 
   1   0   4     2370.12     2343.55     31.14 o 
   2   0   4      210.81      212.15      4.00 o 
   3   0   4     1936.23     1985.96     26.92 o 
   4   0   4     4030.87     3941.29     42.23 o 
   5   0   4      844.80      815.04     20.55 o 
   6   0   4      170.17      169.24     10.39 o 
   7   0   4       71.93       64.13      7.90 o 
   8   0   4      252.72      239.83     17.37 o 
   9   0   4      190.35      180.87     13.33 o 
  -8   1   4        0.15        8.74     10.41 o 
  -7   1   4      256.65      245.28     24.59 o 
  -6   1   4       29.88       38.02     11.02 o 
  -5   1   4       24.70       23.79      8.75 o 
  -4   1   4       62.99       63.03      4.80 o 
  -3   1   4      121.85      110.86     12.51 o 
  -2   1   4      427.27      409.75     10.35 o 
  -1   1   4      121.50      123.43      3.77 o 
   0   1   4      670.10      648.14     13.00 o 
   1   1   4     3227.81     3144.45     44.52 o 
   2   1   4      674.89      690.98     10.66 o 
   3   1   4      521.64      581.79      9.77 o 
   4   1   4      449.50      513.43     12.02 o 
   5   1   4      681.13      640.52     15.45 o 
   6   1   4     2753.14     2754.79     40.79 o 
   7   1   4      100.53      108.29      9.18 o 
   8   1   4       89.13       81.43     12.57 o 
   9   1   4      220.79      182.40     13.47 o 
  -8   2   4       10.34        9.87     11.59 o 
  -7   2   4       89.52       99.17     17.33 o 
  -6   2   4       70.16       67.19     13.07 o 
  -5   2   4      751.11      739.95     36.68 o 
  -4   2   4      768.94      786.78     35.36 o 
  -3   2   4        8.79       10.43      5.87 o 
  -2   2   4     1236.31     1338.69     24.12 o 
  -1   2   4     3698.53     3792.14     38.57 o 
   0   2   4       31.57       31.11      2.36 o 
   1   2   4     2156.23     2258.01     32.46 o 
   2   2   4     1701.08     1631.71     24.57 o 
   3   2   4     8806.68     9421.20     79.84 o 
   4   2   4      919.42      882.74     19.16 o 
   5   2   4       72.10       66.48      5.17 o 
   6   2   4      837.68      815.01     22.95 o 
   7   2   4      596.47      556.22     16.34 o 
   8   2   4      258.34      249.61     14.08 o 
   9   2   4        2.22       -1.30      4.40 o 
  -7   3   4       11.37       15.50     10.29 o 
  -6   3   4        6.13        7.16      7.33 o 
  -5   3   4       16.68       21.02      9.46 o 
  -4   3   4      371.90      394.21     25.75 o 
  -3   3   4     1085.72     1084.75     39.20 o 
  -2   3   4       85.48       93.92     10.56 o 
  -1   3   4      444.11      450.61     13.46 o 
   0   3   4      249.42      313.74      6.81 o 
   1   3   4      924.42      925.87      9.41 o 
   2   3   4       25.83       23.23      1.81 o 
   3   3   4        6.69        7.65      1.35 o 
   4   3   4     1157.64     1117.11     15.13 o 
   5   3   4     1431.92     1461.02     19.50 o 
   6   3   4      460.08      468.46     18.28 o 
   7   3   4       29.70       27.88      4.27 o 
   8   3   4      175.13      172.33      9.80 o 
   9   3   4      326.05      313.27     26.28 o 
  -7   4   4       31.74       32.35     11.69 o 
  -6   4   4       83.46       79.99     15.70 o 
  -5   4   4      231.81      242.38     22.00 o 
  -4   4   4       15.25        7.52      7.03 o 
  -3   4   4      109.61      110.53     13.40 o 
  -2   4   4     1196.47     1152.87     38.24 o 
  -1   4   4     2088.98     2090.32     34.91 o 
   0   4   4      841.99      932.73     13.51 o 
   1   4   4      382.17      359.84      7.20 o 
   2   4   4     1117.76     1073.10     12.10 o 
   3   4   4       27.29       23.74      1.58 o 
   4   4   4      717.13      727.04     16.14 o 
   5   4   4      504.91      514.57     12.62 o 
   6   4   4      513.72      492.83     16.61 o 
   7   4   4       38.44       37.44      4.68 o 
   8   4   4       20.18       18.73      6.06 o 
   9   4   4       82.10      110.48     18.54 o 
  -7   5   4        0.02       -7.86      9.78 o 
  -6   5   4      108.96      126.08     19.22 o 
  -5   5   4      388.14      369.50     28.00 o 
  -4   5   4     1262.90     1256.99     48.46 o 
  -3   5   4       49.20       44.97      9.94 o 
  -2   5   4        5.47       -1.01      4.87 o 
  -1   5   4      590.55      575.98     21.85 o 
   0   5   4     2393.39     2516.59     32.10 o 
   1   5   4      187.94      200.71      4.80 o 
   2   5   4      349.54      298.76     10.66 o 
   3   5   4      605.78      554.68     30.19 o 
   4   5   4      263.84      209.21     11.99 o 
   5   5   4        6.75        6.01      1.40 o 
   6   5   4      125.76      117.79      6.47 o 
   7   5   4      290.12      293.19     16.36 o 
   8   5   4      105.16      123.41     11.87 o 
   9   5   4        4.83       -4.42      5.60 o 
  -6   6   4       37.91       32.49     12.62 o 
  -5   6   4       36.14       36.92     12.27 o 
  -4   6   4      218.42      186.91     19.78 o 
  -3   6   4     1143.19     1162.81     44.52 o 
  -2   6   4       46.52       64.92     10.70 o 
  -1   6   4       14.29       18.74     12.36 o 
   0   6   4      286.66      283.14      9.09 o 
   1   6   4      748.97      720.46     11.71 o 
   2   6   4      202.81      193.63      5.57 o 
   3   6   4       25.75       27.54      4.93 o 
   4   6   4      907.40      932.64     25.80 o 
   5   6   4      523.62      573.39     29.44 o 
   6   6   4       30.75       17.42      5.51 o 
   7   6   4       26.23       36.23      7.43 o 
   8   6   4       42.93       52.92      9.34 o 
  -6   7   4       90.97      115.16     19.55 o 
  -5   7   4       67.41       70.23     15.18 o 
  -4   7   4      174.93      168.96     19.49 o 
  -3   7   4        1.09       20.54     10.24 o 
  -2   7   4       34.30       47.00     10.39 o 
  -1   7   4      249.91      271.88     14.24 o 
   0   7   4       13.23       13.97      3.77 o 
   1   7   4      415.71      409.98      9.10 o 
   2   7   4      634.39      581.57     11.58 o 
   3   7   4       61.73       55.65      7.17 o 
   4   7   4      166.51      171.48     11.67 o 
   5   7   4      262.56      264.77     21.05 o 
   6   7   4      385.58      414.83     27.55 o 
   7   7   4        3.50        5.45      6.79 o 
   8   7   4        8.24       11.61      6.41 o 
  -5   8   4       33.96       74.26     16.76 o 
  -4   8   4       65.87       73.48     14.48 o 
  -3   8   4        1.67        0.19      7.56 o 
  -2   8   4      227.35      229.74     20.39 o 
  -1   8   4      326.48      347.95     17.10 o 
   0   8   4      236.70      225.32     10.27 o 
   1   8   4        1.76        2.07      1.66 o 
   2   8   4      302.16      285.81     14.64 o 
   3   8   4      780.28      796.66     25.94 o 
   4   8   4      232.76      206.01     13.62 o 
   5   8   4       77.96       77.70     12.96 o 
   6   8   4        7.84       -7.60      7.90 o 
   7   8   4      256.69      272.15     23.99 o 
  -4   9   4       11.65       19.24     11.42 o 
  -3   9   4       19.54       22.09      9.62 o 
  -2   9   4        9.76        5.28     10.94 o 
  -1   9   4       27.48       47.04     19.80 o 
   0   9   4       59.73       66.26      6.50 o 
   1   9   4       26.92       30.87      4.31 o 
   2   9   4       21.73       19.48      9.35 o 
   3   9   4      227.96      214.08     11.47 o 
   4   9   4      829.22      836.58     28.74 o 
   5   9   4      622.86      604.07     25.19 o 
   6   9   4       31.63       18.56      8.58 o 
   7   9   4        8.79       18.46     10.11 o 
  -3  10   4       40.61       45.05     13.11 o 
  -2  10   4       61.37       69.05     10.21 o 
  -1  10   4       19.27       27.75     14.97 o 
   0  10   4        3.35        7.39      8.64 o 
   1  10   4       22.74       27.08      6.53 o 
   2  10   4      420.41      415.27     44.32 o 
   3  10   4       49.88       44.50      7.67 o 
   4  10   4        0.20        4.72      5.11 o 
   5  10   4       36.70       55.54      8.90 o 
   6  10   4       24.55       31.89     11.94 o 
  -2  11   4        0.77       38.82     27.50 o 
  -1  11   4       19.63       24.07     12.29 o 
   0  11   4        8.02       21.28     12.54 o 
   1  11   4       47.69       38.71      8.13 o 
   2  11   4        0.40       -3.09      5.89 o 
   3  11   4      157.89      143.64     13.08 o 
   4  11   4       45.80       41.15      6.83 o 
   5  11   4       11.73        4.11     14.28 o 
  -3 -10   5       20.50       11.37      6.17 o 
  -2 -10   5       14.59       29.34     11.37 o 
  -1 -10   5       26.19       40.02     13.40 o 
   0 -10   5        2.57        2.50      5.36 o 
   1 -10   5       10.67       13.95      6.37 o 
   2 -10   5       41.84       56.22     10.02 o 
  -4  -9   5       25.04       29.89     11.80 o 
  -3  -9   5       17.95       20.79      6.57 o 
  -2  -9   5       26.63       30.95      8.16 o 
  -1  -9   5       77.85      102.60     13.72 o 
   0  -9   5       52.17       58.96      8.75 o 
   1  -9   5       11.53       11.61      5.39 o 
   2  -9   5        9.33        4.68      5.26 o 
   3  -9   5        3.33        7.38      6.33 o 
   4  -9   5       67.42       64.46     14.03 o 
  -5  -8   5       35.79       28.93      7.54 o 
  -4  -8   5       89.87       95.74     10.83 o 
  -3  -8   5       29.67       35.92      4.70 o 
  -2  -8   5        4.51        7.58      6.47 o 
  -1  -8   5       58.82       60.27     10.30 o 
   0  -8   5        9.83       10.96      5.40 o 
   1  -8   5      111.20      115.97     15.12 o 
   2  -8   5      125.95      119.40     11.78 o 
   3  -8   5        9.07        0.18      9.10 o 
   4  -8   5       25.88       50.19     12.38 o 
   5  -8   5        4.62       24.41     11.90 o 
  -6  -7   5        0.73       -0.53      8.35 o 
  -5  -7   5       17.75       21.73      5.06 o 
  -4  -7   5        1.90        1.62      3.54 o 
  -3  -7   5        5.06        3.48      2.99 o 
  -2  -7   5       13.61       18.64      4.78 o 
  -1  -7   5        7.28        4.79      5.75 o 
   0  -7   5        1.10        3.28      5.77 o 
   1  -7   5      211.23      221.61     13.95 o 
   2  -7   5      149.12      139.87     11.63 o 
   3  -7   5       73.18       66.69     13.07 o 
   4  -7   5       21.18       23.89      9.78 o 
   5  -7   5       63.69       74.10     15.38 o 
   6  -7   5       58.67       83.69     16.74 o 
  -6  -6   5       23.67       17.79      9.16 o 
  -5  -6   5      107.46      106.72      8.15 o 
  -4  -6   5       86.62       94.49      5.69 o 
  -3  -6   5        0.13        1.07      3.48 o 
  -2  -6   5       88.17       85.55     10.84 o 
  -1  -6   5      563.37      555.94     27.09 o 
   0  -6   5      287.14      302.95     20.33 o 
   1  -6   5       50.67       49.15      6.81 o 
   2  -6   5      561.73      565.02     21.54 o 
   3  -6   5       24.96       21.25      5.68 o 
   4  -6   5      114.69       78.88     13.06 o 
   5  -6   5        0.25        8.28      8.80 o 
   6  -6   5        3.41       -9.77      9.77 o 
   7  -6   5       61.91      101.00     18.50 o 
  -7  -5   5        4.19       -4.87      8.78 o 
  -6  -5   5        0.73       -5.29      5.29 o 
  -5  -5   5        6.83        8.87      4.76 o 
  -4  -5   5        3.88        1.95      2.14 o 
  -3  -5   5       17.99       17.07      3.51 o 
  -2  -5   5       40.73       50.29      5.16 o 
  -1  -5   5      628.08      698.65     19.26 o 
   0  -5   5      272.40      288.74     19.08 o 
   1  -5   5      677.20      640.92     20.98 o 
   2  -5   5       39.67       35.53      2.92 o 
   3  -5   5      143.59      141.35     12.25 o 
   4  -5   5      104.10      104.84     14.19 o 
   5  -5   5      452.93      402.22     28.17 o 
   6  -5   5      170.19      154.35     19.99 o 
   7  -5   5        0.25        5.11      7.56 o 
  -7  -4   5       24.90       21.53      6.75 o 
  -6  -4   5      135.31      129.74     15.55 o 
  -5  -4   5      486.66      469.81     26.67 o 
  -4  -4   5      186.73      186.37      6.16 o 
  -3  -4   5      205.15      191.99      6.47 o 
  -2  -4   5      532.63      499.21     15.96 o 
  -1  -4   5      523.22      504.34     15.19 o 
   0  -4   5     1128.56     1181.87     24.50 o 
   1  -4   5       15.97       19.25      4.49 o 
   2  -4   5      692.27      707.21     36.93 o 
   3  -4   5      196.38      200.12     11.55 o 
   4  -4   5       30.07       21.20      6.60 o 
   5  -4   5      282.82      300.14     23.22 o 
   6  -4   5       51.72       61.96     13.07 o 
   7  -4   5       38.48       32.06     11.03 o 
   8  -4   5        0.44       -2.92      7.95 o 
  -7  -3   5        1.29        2.00      7.16 o 
  -6  -3   5      130.16      128.96     16.15 o 
  -5  -3   5      531.31      570.52     29.73 o 
  -4  -3   5      347.52      373.70     22.54 o 
  -3  -3   5        0.56        0.15      3.25 o 
  -2  -3   5       18.57       15.91      3.56 o 
  -1  -3   5      363.24      326.29     18.44 o 
   0  -3   5     4301.73     4422.78     53.49 o 
   1  -3   5      214.29      189.74     14.09 o 
   2  -3   5      368.33      381.80     14.14 o 
   3  -3   5     1287.22     1185.69     40.22 o 
   4  -3   5      317.17      289.46     20.10 o 
   5  -3   5       29.77       22.83      7.64 o 
   6  -3   5       14.71        1.04      6.41 o 
   7  -3   5      130.51      139.65     18.28 o 
   8  -3   5       46.47       39.97     11.73 o 
  -8  -2   5        2.01        5.37      9.24 o 
  -7  -2   5      149.21      169.05     20.20 o 
  -6  -2   5       58.93       62.75     12.32 o 
  -5  -2   5       10.76       11.56      6.88 o 
  -4  -2   5        4.30        5.86      5.72 o 
  -3  -2   5      761.15      738.74     29.85 o 
  -2  -2   5       46.58       46.97      2.58 o 
  -1  -2   5      123.85      139.75     16.67 o 
   0  -2   5      485.68      512.06     35.22 o 
   1  -2   5      786.90      821.30     45.01 o 
   2  -2   5      242.24      245.40     12.95 o 
   3  -2   5        0.90        1.87      1.17 o 
   4  -2   5      610.49      575.03     14.07 o 
   5  -2   5      713.04      713.48     32.32 o 
   6  -2   5        8.47        1.47      6.96 o 
   7  -2   5      103.57      124.93     16.26 o 
   8  -2   5       63.49       57.49     13.91 o 
   9  -2   5      172.06      202.66     24.00 o 
  -8  -1   5        7.97        7.79     11.17 o 
  -7  -1   5      274.82      304.23     27.16 o 
  -6  -1   5      184.41      190.13     19.98 o 
  -5  -1   5      178.84      179.29     17.41 o 
  -4  -1   5       25.66       38.33      9.23 o 
  -3  -1   5      173.33      155.57     14.38 o 
  -2  -1   5     1063.56     1006.15     25.40 o 
  -1  -1   5      506.01      516.13     14.69 o 
   0  -1   5       38.82       43.59      3.39 o 
   1  -1   5      102.44      104.36      6.19 o 
   2  -1   5     2279.34     2247.24     46.96 o 
   3  -1   5      877.36      892.93     50.88 o 
   4  -1   5       70.47       82.92      8.94 o 
   5  -1   5      538.28      531.83     15.89 o 
   6  -1   5      637.94      603.83     57.83 o 
   7  -1   5      100.18       78.25     17.19 o 
   8  -1   5       18.03       19.77      5.80 o 
   9  -1   5       70.58       76.38     24.96 o 
  -8   0   5        1.82        8.91      9.80 o 
  -7   0   5      230.76      205.35     22.98 o 
  -6   0   5        3.70        2.17      7.67 o 
  -5   0   5      481.04      496.33     29.61 o 
  -4   0   5      180.26      179.62     16.73 o 
  -3   0   5       20.57       22.56      7.48 o 
  -2   0   5      625.53      681.80     49.39 o 
  -1   0   5     1066.08     1024.05     11.60 o 
   0   0   5     1452.45     1436.37     17.82 o 
   1   0   5       59.26       63.59      3.36 o 
   2   0   5      998.32      997.12     16.56 o 
   3   0   5     2944.33     2902.12     32.15 o 
   4   0   5     1563.31     1512.06     22.71 o 
   5   0   5        7.20        5.26      2.82 o 
   6   0   5       45.81       39.54      5.37 o 
   7   0   5     1713.64     1709.75     81.41 o 
   8   0   5      178.49      200.26     13.18 o 
   9   0   5        7.44        6.30      4.06 o 
  -8   1   5       38.42       50.34     14.51 o 
  -7   1   5       35.88       47.31     13.43 o 
  -6   1   5        4.23        3.18      8.16 o 
  -5   1   5        0.47        4.70      7.51 o 
  -4   1   5       15.72       18.25      2.85 o 
  -3   1   5      391.39      358.60     10.04 o 
  -2   1   5        7.15        9.48      2.51 o 
  -1   1   5       66.23       73.85      4.80 o 
   0   1   5     3158.20     3182.12     35.94 o 
   1   1   5     2645.44     2707.88     45.54 o 
   2   1   5      143.95      144.46      4.46 o 
   3   1   5      167.93      192.76      6.57 o 
   4   1   5      866.17      814.18     15.86 o 
   5   1   5     1451.56     1373.73     23.55 o 
   6   1   5      113.18      112.58      7.72 o 
   7   1   5        2.49        0.70      4.11 o 
   8   1   5      424.80      445.50     29.48 o 
   9   1   5      259.71      231.20     14.67 o 
  -7   2   5       10.80       16.07     10.49 o 
  -6   2   5      123.63      169.32     20.27 o 
  -5   2   5      318.34      336.71     25.57 o 
  -4   2   5        1.41        5.78      7.20 o 
  -3   2   5      779.12      832.12     19.45 o 
  -2   2   5     3501.40     3578.76     47.60 o 
  -1   2   5      477.63      475.96     13.15 o 
   0   2   5     2978.58     3238.89     44.50 o 
   1   2   5     1902.86     1828.75     26.61 o 
   2   2   5     1737.96     1702.00     24.44 o 
   3   2   5      130.95      110.02      4.40 o 
   4   2   5      655.45      776.65     14.51 o 
   5   2   5      497.78      453.61     13.38 o 
   6   2   5      775.48      768.32     18.20 o 
   7   2   5      116.55      114.28      7.77 o 
   8   2   5       24.31       12.20      6.01 o 
   9   2   5      107.52       78.33      9.13 o 
  -7   3   5       21.82       26.52     12.19 o 
  -6   3   5        0.65       12.57      9.87 o 
  -5   3   5      305.91      295.70     24.86 o 
  -4   3   5      206.59      218.68     20.27 o 
  -3   3   5      572.31      572.37     17.97 o 
  -2   3   5      384.61      391.46     13.85 o 
  -1   3   5      361.69      313.14     11.61 o 
   0   3   5     3453.77     3637.87     29.38 o 
   1   3   5     2685.06     2724.21     25.97 o 
   2   3   5       15.69       18.47      1.95 o 
   3   3   5     2264.49     2245.54     22.52 o 
   4   3   5     1527.38     1528.50     32.38 o 
   5   3   5      241.89      246.57      7.56 o 
   6   3   5       13.27        9.73      3.11 o 
   7   3   5      265.72      258.98     14.83 o 
   8   3   5      172.67      189.81     15.08 o 
   9   3   5       84.67      105.04     16.02 o 
  -7   4   5       26.88       33.12     12.92 o 
  -6   4   5       43.21       45.79     12.54 o 
  -5   4   5       77.95       75.11     14.67 o 
  -4   4   5      167.42      194.16     19.35 o 
  -3   4   5      439.22      448.08     26.36 o 
  -2   4   5      106.98      113.88     10.32 o 
  -1   4   5      214.22      257.96     11.26 o 
   0   4   5      306.04      268.32      7.13 o 
   1   4   5     3167.48     3206.86     34.82 o 
   2   4   5     1128.32     1114.72     12.12 o 
   3   4   5      118.66      120.27      4.40 o 
   4   4   5      646.75      606.60      9.41 o 
   5   4   5      282.04      279.56      8.23 o 
   6   4   5       76.15       84.91      9.67 o 
   7   4   5        5.26        1.57      3.39 o 
   8   4   5      162.84      174.44     19.62 o 
   9   4   5       87.68       97.13     13.18 o 
  -6   5   5       94.82       87.52     16.80 o 
  -5   5   5      132.13      117.86     17.35 o 
  -4   5   5      202.44      188.88     20.33 o 
  -3   5   5      235.86      254.65     20.55 o 
  -2   5   5       87.06       92.71      9.84 o 
  -1   5   5     1656.78     1621.48     32.68 o 
   0   5   5        7.43        9.98      3.67 o 
   1   5   5     1263.42     1210.29     16.15 o 
   2   5   5     1343.68     1271.28     12.26 o 
   3   5   5      100.94       89.85      2.92 o 
   4   5   5        3.05        4.66      1.74 o 
   5   5   5      368.14      358.37     22.98 o 
   6   5   5      306.76      308.87     10.47 o 
   7   5   5       75.91      102.62     10.52 o 
   8   5   5       11.04        4.53      5.71 o 
   9   5   5      150.18      190.71     15.35 o 
  -6   6   5        6.31        6.94     11.18 o 
  -5   6   5       63.17       57.57     13.69 o 
  -4   6   5      452.25      424.94     29.87 o 
  -3   6   5       92.01       87.10     13.33 o 
  -2   6   5      127.41      126.89     10.32 o 
  -1   6   5      623.68      641.53     22.22 o 
   0   6   5      425.34      419.03     27.10 o 
   1   6   5      367.91      363.41      7.39 o 
   2   6   5       34.70       36.04      1.85 o 
   3   6   5      979.47      944.47     24.55 o 
   4   6   5     1127.33     1179.81     43.21 o 
   5   6   5      499.66      499.74     28.87 o 
   6   6   5       56.55       67.21     12.53 o 
   7   6   5      371.24      383.63     27.35 o 
   8   6   5      162.40      164.36     13.66 o 
  -5   7   5        4.25      -10.38     10.38 o 
  -4   7   5        1.70       -5.23      8.72 o 
  -3   7   5        5.76        4.67      7.02 o 
  -2   7   5       85.02       99.40     18.77 o 
  -1   7   5       24.84       30.35      6.78 o 
   0   7   5      189.11      178.48     15.99 o 
   1   7   5      287.58      275.14      7.66 o 
   2   7   5      183.08      174.75      4.49 o 
   3   7   5       97.08      100.99      6.94 o 
   4   7   5      792.95      773.69     24.70 o 
   5   7   5      692.83      718.24     36.22 o 
   6   7   5        3.94        9.98      6.96 o 
   7   7   5        0.14       11.24      9.11 o 
   8   7   5      228.13      234.94     22.98 o 
  -5   8   5       87.68       76.75     16.69 o 
  -4   8   5        1.39       -1.33      8.39 o 
  -3   8   5       22.98       40.47     11.21 o 
  -2   8   5      129.53      151.83     24.17 o 
  -1   8   5      233.07      236.06     14.28 o 
   0   8   5        0.40        4.67      8.45 o 
   1   8   5       67.58       74.75      5.63 o 
   2   8   5      206.38      205.15      6.91 o 
   3   8   5       69.79       60.78      6.01 o 
   4   8   5       32.20       31.07      6.95 o 
   5   8   5        7.45        5.95      6.70 o 
   6   8   5      441.52      439.31     30.87 o 
   7   8   5       30.05       44.20     12.31 o 
  -4   9   5        1.65      -11.46     11.46 o 
  -3   9   5       19.09       36.77      8.83 o 
  -2   9   5       13.43       19.17     12.35 o 
  -1   9   5       75.80       97.18     10.14 o 
   0   9   5      140.81      154.63     11.26 o 
   1   9   5      131.23      119.39      7.45 o 
   2   9   5      135.31      123.38     10.91 o 
   3   9   5      578.34      606.91     18.98 o 
   4   9   5      226.72      220.61     14.94 o 
   5   9   5       63.10       83.66     15.45 o 
   6   9   5        3.35        6.59      9.30 o 
   7   9   5      109.26       98.63     17.15 o 
  -3  10   5       93.51      124.87     14.16 o 
  -2  10   5        7.05       21.06      9.56 o 
  -1  10   5       10.36       14.02      6.30 o 
   0  10   5       79.35       67.75     14.11 o 
   1  10   5       99.34       93.13     10.20 o 
   2  10   5       89.44       77.64      9.23 o 
   3  10   5      146.78      136.02      9.82 o 
   4  10   5       39.76       37.79     10.21 o 
   5  10   5        3.99        5.62      7.87 o 
   6  10   5        3.31        1.33      8.48 o 
  -1  11   5        1.99       13.19     12.91 o 
   0  11   5       77.81       69.60     16.32 o 
   1  11   5       19.76        1.43      6.15 o 
   2  11   5      212.86      216.01     12.65 o 
   3  11   5       50.71       47.96      7.11 o 
   4  11   5        8.30        2.90      4.98 o 
  -2 -10   6        8.24       38.16     11.85 o 
  -1 -10   6        0.23       -0.17     10.34 o 
   0 -10   6        1.44        0.05      5.45 o 
   1 -10   6       29.84       32.62      8.67 o 
  -3  -9   6        4.85       -0.48      7.94 o 
  -2  -9   6       11.57        7.72      6.75 o 
  -1  -9   6       11.09       21.70      9.00 o 
   0  -9   6        1.09        5.04     10.30 o 
   1  -9   6       43.42       50.03      9.24 o 
   2  -9   6        0.47        5.37      5.51 o 
   3  -9   6        1.43        1.93      9.76 o 
   4  -9   6       25.73       22.03     11.23 o 
  -5  -8   6        7.73       -0.17      5.69 o 
  -4  -8   6       42.42       45.89      8.16 o 
  -3  -8   6        6.63        9.53      3.63 o 
  -2  -8   6       16.89       19.81      8.20 o 
  -1  -8   6       11.76        2.28      5.85 o 
   0  -8   6        7.00       10.08      5.51 o 
   1  -8   6       98.26       92.13     25.41 o 
   2  -8   6        0.20       -5.76      5.76 o 
   3  -8   6      137.15      151.41     13.88 o 
   4  -8   6        7.23       -2.78      6.88 o 
   5  -8   6        0.99       12.85     11.62 o 
  -5  -7   6        1.43       11.11      5.22 o 
  -4  -7   6       13.65       13.98      4.43 o 
  -3  -7   6       20.01       21.59      4.55 o 
  -2  -7   6       28.19       30.63      5.84 o 
  -1  -7   6        5.08       -4.61      5.82 o 
   0  -7   6      456.48      459.82     27.18 o 
   1  -7   6        8.76       10.83      4.70 o 
   2  -7   6       26.18       24.07      6.45 o 
   3  -7   6        5.00        6.95      5.25 o 
   4  -7   6      125.91      129.79     17.72 o 
   5  -7   6       99.38       97.77     16.89 o 
   6  -7   6       35.09       35.44     13.23 o 
  -6  -6   6       87.25       76.01     14.14 o 
  -5  -6   6       75.00       84.38      7.79 o 
  -4  -6   6        4.39        7.53      3.94 o 
  -3  -6   6       70.07       66.35      5.16 o 
  -2  -6   6       96.55       99.73      7.39 o 
  -1  -6   6       54.24       45.20      5.97 o 
   0  -6   6      659.27      622.70     31.23 o 
   1  -6   6      650.55      685.24     24.03 o 
   2  -6   6       12.19        9.77      4.69 o 
   3  -6   6       11.66        8.95      4.68 o 
   4  -6   6       18.13       32.08     10.39 o 
   5  -6   6       19.04       47.82     12.21 o 
   6  -6   6       24.64       17.11      9.08 o 
   7  -6   6        7.94       -7.54     10.21 o 
  -6  -5   6       37.10       42.39     11.64 o 
  -5  -5   6       33.02       36.12      6.63 o 
  -4  -5   6       48.57       57.64      6.12 o 
  -3  -5   6      551.80      534.82     12.96 o 
  -2  -5   6      142.30      129.63      7.81 o 
  -1  -5   6     1185.91     1277.95     27.87 o 
   0  -5   6      269.64      268.14     19.28 o 
   1  -5   6      364.42      364.51     16.46 o 
   2  -5   6       54.64       42.40      6.53 o 
   3  -5   6       88.77       98.24      9.41 o 
   4  -5   6      361.94      367.40     26.55 o 
   5  -5   6      103.84       89.40     14.55 o 
   6  -5   6       13.53        0.37      8.46 o 
   7  -5   6       34.87       42.17     13.73 o 
  -7  -4   6        8.28       15.33      8.35 o 
  -6  -4   6       10.98       -2.71      7.77 o 
  -5  -4   6       58.71       36.91      8.97 o 
  -4  -4   6      513.04      478.50     19.19 o 
  -3  -4   6      183.15      167.38      6.55 o 
  -2  -4   6      319.12      314.13     11.48 o 
  -1  -4   6        1.43        1.69      3.84 o 
   0  -4   6       42.87       48.80      4.82 o 
   1  -4   6      849.36      877.70     34.45 o 
   2  -4   6      251.12      243.44     12.77 o 
   3  -4   6        4.56        9.99      6.65 o 
   4  -4   6      268.03      269.25     21.97 o 
   5  -4   6      259.82      274.39     22.45 o 
   6  -4   6        1.05       -4.94      8.18 o 
   7  -4   6      112.03      117.06     18.70 o 
   8  -4   6        0.71       21.81     12.19 o 
  -7  -3   6        1.92        2.49      7.95 o 
  -6  -3   6      313.23      322.54     26.02 o 
  -5  -3   6       24.41       28.68      8.86 o 
  -4  -3   6       25.74       23.23      7.40 o 
  -3  -3   6      234.97      241.86     12.69 o 
  -2  -3   6      516.59      469.04     16.75 o 
  -1  -3   6      929.21      982.59     28.53 o 
   0  -3   6      760.55      812.07     14.88 o 
   1  -3   6        2.07        6.23      5.30 o 
   2  -3   6      795.65      767.02     24.65 o 
   3  -3   6      417.10      408.00     15.54 o 
   4  -3   6        0.30        0.40      1.15 o 
   5  -3   6       28.01       33.90      3.82 o 
   6  -3   6        6.32        8.83      7.10 o 
   7  -3   6      294.76      305.35     26.63 o 
   8  -3   6       41.93       29.05     10.59 o 
  -7  -2   6        5.81       29.45     11.33 o 
  -6  -2   6       42.13       28.04     10.01 o 
  -5  -2   6       20.67       43.38     10.71 o 
  -4  -2   6       57.12       45.11      9.74 o 
  -3  -2   6       45.22       49.88      9.41 o 
  -2  -2   6        3.23        1.56      1.11 o 
  -1  -2   6      941.42      997.51     35.45 o 
   0  -2   6     1384.01     1566.54     53.80 o 
   1  -2   6      839.06      799.80     30.30 o 
   2  -2   6       77.30       79.25      6.32 o 
   3  -2   6      963.25      967.03     35.08 o 
   4  -2   6     2061.23     1854.54    127.32 o 
   5  -2   6      250.62      229.35      9.44 o 
   6  -2   6      492.86      476.10     35.54 o 
   7  -2   6       27.61       27.25      9.56 o 
   8  -2   6      280.99      282.46     26.29 o 
  -7  -1   6      174.10      179.99     22.69 o 
  -6  -1   6        4.25       12.10      9.18 o 
  -5  -1   6        1.27       10.54      7.45 o 
  -4  -1   6       68.92       71.39     11.71 o 
  -3  -1   6      148.78      151.57     15.01 o 
  -2  -1   6       66.80       58.81      9.09 o 
  -1  -1   6       45.91       51.87      3.35 o 
   0  -1   6      814.70      853.70     15.85 o 
   1  -1   6      459.69      434.01     14.01 o 
   2  -1   6       68.57       61.06      7.83 o 
   3  -1   6      491.40      531.88     24.50 o 
   4  -1   6      170.24      151.88      5.67 o 
   5  -1   6      588.79      564.98     15.99 o 
   6  -1   6      494.15      469.32     31.10 o 
   7  -1   6       31.62       31.05      5.49 o 
   8  -1   6      244.79      288.05     25.55 o 
   9  -1   6      138.41      146.97     20.10 o 
  -7   0   6       53.60       71.36     15.59 o 
  -6   0   6       35.19       36.39     11.64 o 
  -5   0   6      341.71      350.63     26.42 o 
  -4   0   6       33.61       32.65      9.69 o 
  -3   0   6      357.22      375.60     22.96 o 
  -2   0   6     1088.02     1043.89     33.64 o 
  -1   0   6      807.02      779.98     10.52 o 
   0   0   6       79.80       84.81      4.27 o 
   1   0   6      374.03      385.92     17.47 o 
   2   0   6      866.76      777.90     12.85 o 
   3   0   6     2413.21     2538.78     27.80 o 
   4   0   6        8.33        9.73      2.16 o 
   5   0   6      173.22      171.50      9.01 o 
   6   0   6     1199.70     1124.31     53.57 o 
   7   0   6      371.53      356.80     23.08 o 
   8   0   6      120.96      115.86     21.17 o 
   9   0   6       39.19       42.73     12.58 o 
  -7   1   6       78.38       80.76     17.02 o 
  -6   1   6        6.27       10.41     10.09 o 
  -5   1   6      106.14       86.22     14.59 o 
  -4   1   6      431.59      393.67     34.21 o 
  -3   1   6      740.25      705.64     14.41 o 
  -2   1   6       20.42       21.81      4.18 o 
  -1   1   6      596.48      581.57     11.10 o 
   0   1   6      280.77      242.41      7.34 o 
   1   1   6     2912.54     3095.23     30.18 o 
   2   1   6       56.64       48.26      4.91 o 
   3   1   6      343.96      277.62      6.46 o 
   4   1   6     1523.36     1484.88     29.90 o 
   5   1   6      751.52      767.39     17.06 o 
   6   1   6        3.89        2.90      3.10 o 
   7   1   6      619.30      588.69     36.55 o 
   8   1   6      364.95      353.97     17.10 o 
   9   1   6      157.63      158.16     16.87 o 
  -7   2   6       49.02       55.03     14.78 o 
  -6   2   6        2.43       10.60      9.31 o 
  -5   2   6        4.32        0.22      8.48 o 
  -4   2   6      437.98      466.36     14.71 o 
  -3   2   6      503.76      553.83     26.12 o 
  -2   2   6     1164.30     1165.58     23.23 o 
  -1   2   6      584.33      585.60     11.58 o 
   0   2   6     4036.53     4358.61     44.26 o 
   1   2   6      110.02       87.90      5.65 o 
   2   2   6      114.73      107.52      5.32 o 
   3   2   6       58.36       74.12      3.93 o 
   4   2   6      803.56      749.02     19.64 o 
   5   2   6      206.61      194.79      8.35 o 
   6   2   6      208.54      208.93      9.53 o 
   7   2   6        7.32        7.36      3.73 o 
   8   2   6       44.57       47.90      5.95 o 
   9   2   6       64.32       63.56      8.06 o 
  -7   3   6        1.42       15.51     12.29 o 
  -6   3   6       64.93       50.11     13.46 o 
  -5   3   6      271.91      287.30     25.87 o 
  -4   3   6      578.14      589.46     19.13 o 
  -3   3   6      534.83      522.78     17.18 o 
  -2   3   6      252.79      241.57     11.04 o 
  -1   3   6     1188.04     1183.29     24.93 o 
   0   3   6     2578.82     2730.86     40.98 o 
   1   3   6      490.92      544.90      9.58 o 
   2   3   6     1583.06     1492.63     34.44 o 
   3   3   6      875.80      828.57     12.56 o 
   4   3   6       28.31       33.13      3.23 o 
   5   3   6      171.32      167.07      9.21 o 
   6   3   6      535.53      495.69     17.03 o 
   7   3   6      403.34      437.07     14.68 o 
   8   3   6       93.51      108.67     11.00 o 
   9   3   6       51.06       52.13      8.54 o 
  -7   4   6       62.10       65.89     18.10 o 
  -6   4   6       40.91       38.59     13.58 o 
  -5   4   6       97.70       95.92     16.81 o 
  -4   4   6       26.96       41.17      8.79 o 
  -3   4   6     1741.19     1745.49     36.00 o 
  -2   4   6       13.78       13.91      4.22 o 
  -1   4   6      542.44      518.39     16.99 o 
   0   4   6     2663.54     2684.83     38.99 o 
   1   4   6     1394.81     1375.98     18.18 o 
   2   4   6      109.01      104.06      3.91 o 
   3   4   6      298.14      285.35     10.38 o 
   4   4   6      977.79      946.27     15.97 o 
   5   4   6      239.75      250.38      8.24 o 
   6   4   6       25.47       25.80      4.63 o 
   7   4   6      237.87      245.03     14.96 o 
   8   4   6      227.36      227.93     15.35 o 
   9   4   6       34.27       40.76      8.05 o 
  -6   5   6       12.37       23.46     12.58 o 
  -5   5   6        3.14       27.93      9.34 o 
  -4   5   6      334.13      367.33     33.58 o 
  -3   5   6        7.68       19.31      9.09 o 
  -2   5   6       10.00        7.81      4.46 o 
  -1   5   6      114.07      110.94     13.81 o 
   0   5   6      367.32      346.06     19.73 o 
   1   5   6      256.47      248.81      7.76 o 
   2   5   6       79.72       77.60      3.28 o 
   3   5   6        0.38        2.57      1.28 o 
   4   5   6      686.47      654.32     11.32 o 
   5   5   6      589.54      571.24     27.04 o 
   6   5   6      411.03      422.62     27.78 o 
   7   5   6       44.88       40.78     11.21 o 
   8   5   6       85.30       91.25     12.73 o 
   9   5   6      157.34      196.29     15.64 o 
  -6   6   6       16.94        4.85     10.17 o 
  -5   6   6       58.35       96.45     23.20 o 
  -4   6   6      100.29      112.15     20.94 o 
  -3   6   6       12.66       13.23      7.55 o 
  -2   6   6      781.49      770.64     24.83 o 
  -1   6   6      750.49      721.10     29.89 o 
   0   6   6      245.74      222.65     11.76 o 
   1   6   6       15.39       16.83      4.53 o 
   2   6   6      936.04      926.75     12.55 o 
   3   6   6     1390.63     1289.00     26.34 o 
   4   6   6       30.34       33.69      9.97 o 
   5   6   6      106.86      103.79     14.71 o 
   6   6   6      261.29      296.86     24.19 o 
   7   6   6      570.72      591.95     35.21 o 
   8   6   6       33.70       35.39     11.05 o 
  -5   7   6       56.96       75.01     16.03 o 
  -4   7   6        5.25       30.08      9.73 o 
  -3   7   6        7.35       25.27     10.66 o 
  -2   7   6      204.30      215.67     14.37 o 
  -1   7   6       98.69      100.70      9.32 o 
   0   7   6      230.50      214.63     12.00 o 
   1   7   6      128.61      125.86      6.50 o 
   2   7   6       90.51       95.60      3.79 o 
   3   7   6       58.63       54.81      5.04 o 
   4   7   6     1894.28     1989.11     62.96 o 
   5   7   6      473.93      466.42     30.16 o 
   6   7   6       22.21        7.92      7.70 o 
   7   7   6      156.87      209.29     22.05 o 
   8   7   6      169.32      180.14     21.21 o 
  -4   8   6       66.18       83.72     11.81 o 
  -3   8   6       38.40       61.82     10.06 o 
  -2   8   6       51.97       55.26     10.02 o 
  -1   8   6       60.09       60.87      8.28 o 
   0   8   6        0.58        5.11      5.06 o 
   1   8   6       88.44      104.65     18.84 o 
   2   8   6      433.63      428.96     10.79 o 
   3   8   6      166.64      180.62      9.52 o 
   4   8   6        8.29        8.34      3.23 o 
   5   8   6       78.87       91.52     15.03 o 
   6   8   6       86.18       93.23     15.80 o 
   7   8   6       12.89        4.35      7.79 o 
  -4   9   6        1.60        9.99      7.88 o 
  -3   9   6        0.25        8.37      7.17 o 
  -2   9   6      115.84      125.64     12.43 o 
  -1   9   6      360.58      370.22     18.76 o 
   0   9   6        9.41        5.37      6.44 o 
   1   9   6       96.35       90.94      9.97 o 
   2   9   6       93.27      101.30      7.82 o 
   3   9   6      506.91      510.61     16.95 o 
   4   9   6      167.80      170.81     15.63 o 
   5   9   6        5.44       -3.65      8.55 o 
   6   9   6      146.36      165.02     20.64 o 
   7   9   6      116.20      141.64     20.47 o 
  -2  10   6        0.83        8.45      6.16 o 
  -1  10   6        6.94        5.94      6.01 o 
   0  10   6      216.22      206.01     22.63 o 
   1  10   6        2.20      -10.14     10.14 o 
   2  10   6       89.85       85.08      9.10 o 
   3  10   6       46.09       44.82      6.04 o 
   4  10   6        5.78        5.41      4.26 o 
   5  10   6       18.44       12.07      5.73 o 
   6  10   6        0.04       -8.48     10.83 o 
  -1  11   6        3.21       -2.93     10.35 o 
   0  11   6        1.17        1.66     10.21 o 
   1  11   6        1.56       -5.88     11.97 o 
   2  11   6       29.73       31.70      7.32 o 
   3  11   6       12.12       12.29      4.92 o 
   4  11   6       10.83        7.09      5.36 o 
  -3  -9   7        0.80       11.08     10.20 o 
  -2  -9   7        0.28        9.44     11.53 o 
  -1  -9   7        2.77        4.01      7.11 o 
   0  -9   7       14.96        7.55      6.25 o 
   1  -9   7       15.90       11.55      6.15 o 
   2  -9   7        0.29       -5.44      6.20 o 
   3  -9   7        0.67        7.85      7.24 o 
  -4  -8   7       22.24       30.90      9.00 o 
  -3  -8   7        3.96        7.41      4.08 o 
  -2  -8   7       10.90       25.55      6.92 o 
  -1  -8   7       15.12       12.33      7.45 o 
   0  -8   7        5.14        3.06      5.15 o 
   1  -8   7        5.93       -4.05      5.94 o 
   2  -8   7       44.98       41.61     14.16 o 
   3  -8   7       11.95       -1.73      9.81 o 
   4  -8   7       13.85       14.56     10.48 o 
  -5  -7   7       10.24       18.17      5.27 o 
  -4  -7   7       26.57       31.69      5.76 o 
  -3  -7   7       23.05       29.68      5.31 o 
  -2  -7   7        1.01       -0.04      3.46 o 
  -1  -7   7      149.18      145.14     16.53 o 
   0  -7   7       57.80       79.59     13.06 o 
   1  -7   7      203.69      201.39     14.51 o 
   2  -7   7       29.03       24.48      6.78 o 
   3  -7   7      139.74      142.86     13.05 o 
   4  -7   7       40.27       34.26     11.28 o 
   5  -7   7       98.79      104.04     17.39 o 
  -5  -6   7       51.06       49.47      8.21 o 
  -4  -6   7        1.96        5.20      4.01 o 
  -3  -6   7       90.91       98.61      7.89 o 
  -2  -6   7       61.24       64.62      6.52 o 
  -1  -6   7       17.36       20.69      4.44 o 
   0  -6   7      685.19      651.50     33.59 o 
   1  -6   7       82.79       58.61      8.03 o 
   2  -6   7       18.66       26.13      6.26 o 
   3  -6   7        6.19        7.71      5.12 o 
   4  -6   7       18.07       13.85      9.51 o 
   5  -6   7      103.79      112.98     17.36 o 
   6  -6   7       27.38       10.29      8.51 o 
  -6  -5   7       83.86       83.13     10.44 o 
  -5  -5   7      118.73      128.57     11.45 o 
  -4  -5   7       49.80       45.09      7.34 o 
  -3  -5   7        1.83        4.02      3.34 o 
  -2  -5   7       35.64       44.31      5.38 o 
  -1  -5   7      166.25      157.14      9.94 o 
   0  -5   7      980.84      971.34     22.48 o 
   1  -5   7        6.32        4.86      4.43 o 
   2  -5   7      279.12      286.54     15.43 o 
   3  -5   7      621.42      605.84     23.07 o 
   4  -5   7       59.21       54.39     11.87 o 
   5  -5   7        2.98       -5.90      7.57 o 
   6  -5   7        1.09       -9.46      9.46 o 
   7  -5   7       25.01       41.82     13.97 o 
  -6  -4   7        4.37        7.65      7.06 o 
  -5  -4   7       20.21       12.47      8.21 o 
  -4  -4   7      108.08      107.18     14.78 o 
  -3  -4   7      342.57      314.82     14.89 o 
  -2  -4   7       65.68       67.95      7.19 o 
  -1  -4   7       41.61       51.89      5.79 o 
   0  -4   7      364.21      395.44     13.18 o 
   1  -4   7      171.79      182.69     16.94 o 
   2  -4   7       99.51      104.82      9.40 o 
   3  -4   7      386.90      397.22     43.74 o 
   4  -4   7      390.84      410.97     27.50 o 
   5  -4   7      100.20       96.92     14.61 o 
   6  -4   7        3.00        4.53      6.66 o 
   7  -4   7        4.58       -3.79      9.55 o 
  -7  -3   7      172.82      174.88     21.56 o 
  -6  -3   7       10.66       14.29      9.30 o 
  -5  -3   7        0.98       -3.38      7.07 o 
  -4  -3   7       32.76       35.60      9.27 o 
  -3  -3   7       21.66       17.12      6.67 o 
  -2  -3   7      118.78      127.24      7.17 o 
  -1  -3   7      226.86      243.34     10.46 o 
   0  -3   7       10.54        6.13      5.07 o 
   1  -3   7       24.03       23.00      2.46 o 
   2  -3   7      191.58      185.15     10.98 o 
   3  -3   7        3.12        7.77      3.54 o 
   4  -3   7      158.14      187.27     18.41 o 
   5  -3   7      190.81      208.73     20.01 o 
   6  -3   7      320.57      285.48     24.17 o 
   7  -3   7      146.05      143.65     19.50 o 
   8  -3   7       16.39       25.40     10.33 o 
  -7  -2   7       77.95       73.21     16.00 o 
  -6  -2   7       57.67       67.11     15.15 o 
  -5  -2   7      325.13      342.41     26.35 o 
  -4  -2   7      189.09      189.37     18.17 o 
  -3  -2   7       13.78        9.76      6.19 o 
  -2  -2   7      419.80      411.53      8.93 o 
  -1  -2   7      654.20      663.40     28.31 o 
   0  -2   7      130.21      127.40      7.62 o 
   1  -2   7      158.20      170.72     15.04 o 
   2  -2   7      805.53      791.98     23.93 o 
   3  -2   7     1064.49     1047.58     39.02 o 
   4  -2   7      264.04      229.95     18.70 o 
   5  -2   7       91.61       87.52      5.69 o 
   6  -2   7       61.56       58.81     11.84 o 
   7  -2   7      959.12     1049.89     47.49 o 
   8  -2   7        2.45       -0.17      9.08 o 
  -7  -1   7        3.56       17.84     11.05 o 
  -6  -1   7       36.62       45.79     14.27 o 
  -5  -1   7       25.79       46.64     12.14 o 
  -4  -1   7      163.30      164.61     18.10 o 
  -3  -1   7      331.83      310.52     22.27 o 
  -2  -1   7       78.20       64.59     10.57 o 
  -1  -1   7       16.75       12.97      2.08 o 
   0  -1   7      277.45      262.82      9.08 o 
   1  -1   7      224.73      221.19     16.63 o 
   2  -1   7        2.43        3.60      1.14 o 
   3  -1   7       48.92       57.72      9.36 o 
   4  -1   7     1630.40     1611.57     30.19 o 
   5  -1   7      379.46      340.24     22.97 o 
   6  -1   7       48.53       46.05      5.30 o 
   7  -1   7        7.91        6.22      6.61 o 
   8  -1   7      284.08      323.98     27.39 o 
   9  -1   7       72.27       97.85     17.05 o 
  -7   0   7        2.91       10.23     10.92 o 
  -6   0   7       53.18       55.26     14.27 o 
  -5   0   7       64.21       70.08     13.97 o 
  -4   0   7      143.00      165.34     18.45 o 
  -3   0   7      503.88      508.78     28.87 o 
  -2   0   7     1093.23     1078.98     39.50 o 
  -1   0   7      110.19      112.75      4.72 o 
   0   0   7     1176.10     1163.91     14.92 o 
   1   0   7      542.16      532.17     16.01 o 
   2   0   7      698.09      669.03     15.00 o 
   3   0   7        4.25        6.12      1.88 o 
   4   0   7      219.21      241.20      8.43 o 
   5   0   7      352.27      330.38     15.50 o 
   6   0   7      844.85      781.88     39.32 o 
   7   0   7      117.09      103.69      8.54 o 
   8   0   7       72.95       91.15     14.85 o 
   9   0   7      101.64      107.14     17.34 o 
  -7   1   7        1.99       -1.93      9.79 o 
  -6   1   7      117.31      146.92     20.75 o 
  -5   1   7      462.81      504.27     33.46 o 
  -4   1   7      112.35      121.04     16.44 o 
  -3   1   7       63.41       63.60      8.83 o 
  -2   1   7     1030.20     1062.33     33.98 o 
  -1   1   7      717.83      675.11     12.96 o 
   0   1   7     2375.62     2430.64     29.69 o 
   1   1   7      153.68      160.15      7.40 o 
   2   1   7     1225.96     1175.21     39.49 o 
   3   1   7     3093.42     3080.44     80.67 o 
   4   1   7      946.60      958.42     24.28 o 
   5   1   7        0.38        0.24      2.01 o 
   6   1   7      492.27      458.55     21.27 o 
   7   1   7      244.77      247.17     13.28 o 
   8   1   7       15.63       18.04      4.97 o 
   9   1   7        0.59        4.76      7.55 o 
  -7   2   7        0.42       -3.10     10.46 o 
  -6   2   7        6.83       13.57     11.14 o 
  -5   2   7        1.45        5.50      8.45 o 
  -4   2   7      257.44      287.78     24.15 o 
  -3   2   7      531.90      559.51     24.31 o 
  -2   2   7       10.52       12.71      2.39 o 
  -1   2   7      836.59      896.37     23.45 o 
   0   2   7      460.87      419.31     10.99 o 
   1   2   7     1094.44     1101.91     23.96 o 
   2   2   7       57.27       49.68      5.26 o 
   3   2   7      262.84      236.79     14.16 o 
   4   2   7      955.23      865.19     14.05 o 
   5   2   7      218.88      211.56     11.57 o 
   6   2   7       82.26       89.05      8.50 o 
   7   2   7       88.19       77.82      6.87 o 
   8   2   7      155.01      165.70     10.16 o 
   9   2   7       92.16      108.37     17.44 o 
  -6   3   7       49.68       55.32     14.80 o 
  -5   3   7       97.81      107.39     17.28 o 
  -4   3   7      327.46      347.85     14.43 o 
  -3   3   7      346.05      328.97     13.54 o 
  -2   3   7       68.07       64.66      6.48 o 
  -1   3   7     1023.40     1083.76     16.74 o 
   0   3   7      273.30      278.29     11.94 o 
   1   3   7     1951.93     1822.82     29.09 o 
   2   3   7     1834.48     1785.48     32.15 o 
   3   3   7       19.47       18.49      3.04 o 
   4   3   7      373.92      357.41     13.38 o 
   5   3   7      832.41      806.25     21.83 o 
   6   3   7      629.90      666.70     21.00 o 
   7   3   7       39.51       46.70      5.36 o 
   8   3   7      111.18      114.82      8.62 o 
   9   3   7      230.22      247.56     16.66 o 
  -6   4   7       10.90       23.27     12.29 o 
  -5   4   7        7.03       20.84     12.03 o 
  -4   4   7      875.37      861.05     25.57 o 
  -3   4   7       72.91       72.35      7.58 o 
  -2   4   7      311.61      297.84     13.51 o 
  -1   4   7      985.13      958.27     31.88 o 
   0   4   7       82.76       89.34      5.40 o 
   1   4   7      170.27      147.80      9.03 o 
   2   4   7     1412.23     1373.36     27.43 o 
   3   4   7     1041.43      981.25     13.06 o 
   4   4   7      371.32      379.69     13.14 o 
   5   4   7       46.23       44.26      5.15 o 
   6   4   7      439.16      452.43     16.43 o 
   7   4   7      488.38      509.12     18.72 o 
   8   4   7       55.38       54.12     10.87 o 
   9   4   7        1.06       13.67      6.86 o 
  -6   5   7       44.16       75.68     18.71 o 
  -5   5   7        3.84       35.15     12.63 o 
  -4   5   7        8.08        5.60      8.47 o 
  -3   5   7        2.22        3.10      4.40 o 
  -2   5   7      111.86      110.83      9.31 o 
  -1   5   7        1.02       -2.55      4.33 o 
   0   5   7       28.42       24.62      5.08 o 
   1   5   7        9.55       11.99      2.20 o 
   2   5   7       45.60       51.24      4.18 o 
   3   5   7      160.68      147.94      7.74 o 
   4   5   7     2365.89     2377.81     29.70 o 
   5   5   7     1264.30     1250.30     25.04 o 
   6   5   7       23.86       25.11      8.18 o 
   7   5   7       14.35       23.56     10.17 o 
   8   5   7      289.78      274.64     26.49 o 
  -5   6   7      180.04      194.87     23.74 o 
  -4   6   7        6.09       13.58      6.51 o 
  -3   6   7       75.21       86.65      9.54 o 
  -2   6   7      258.73      251.90     14.49 o 
  -1   6   7      167.35      157.08     10.76 o 
   0   6   7       30.72       29.08      4.78 o 
   1   6   7      225.24      231.34      8.57 o 
   2   6   7      796.01      777.60     14.03 o 
   3   6   7        3.18        5.64      1.54 o 
   4   6   7      218.10      199.98      6.78 o 
   5   6   7      147.83      162.80     18.42 o 
   6   6   7      862.86      899.00     43.42 o 
   7   6   7        2.82        5.24      9.42 o 
   8   6   7       64.02       69.38     14.65 o 
  -5   7   7       99.23       78.60     17.63 o 
  -4   7   7        8.36        7.44      6.47 o 
  -3   7   7        4.02        2.01      5.87 o 
  -2   7   7       84.04       74.70      9.16 o 
  -1   7   7      158.12      143.32     10.99 o 
   0   7   7      259.60      251.43     19.17 o 
   1   7   7       67.23       64.79      7.06 o 
   2   7   7        6.78       10.88      2.20 o 
   3   7   7     1768.28     1722.69     40.22 o 
   4   7   7      240.52      240.70     12.46 o 
   5   7   7       42.85       44.45     11.78 o 
   6   7   7       43.39       31.87     11.20 o 
   7   7   7      207.31      220.28     23.35 o 
   8   7   7      116.05      140.06     19.83 o 
  -4   8   7        6.62       13.69      7.73 o 
  -3   8   7      122.30      111.73     12.36 o 
  -2   8   7       22.68       22.33      6.91 o 
  -1   8   7       10.00       -1.85     12.89 o 
   0   8   7      312.83      345.18     16.32 o 
   1   8   7      100.33       93.52     14.06 o 
   2   8   7      246.04      244.25      8.41 o 
   3   8   7      288.75      282.96     11.54 o 
   4   8   7      260.26      259.01     14.12 o 
   5   8   7      177.62      169.57     20.13 o 
   6   8   7       30.36       34.93     11.52 o 
   7   8   7       20.70       39.05     12.93 o 
  -3   9   7       55.12       65.70     14.01 o 
  -2   9   7      148.74      139.53     13.09 o 
  -1   9   7        0.60        0.41      5.33 o 
   0   9   7       17.36       18.83     16.22 o 
   1   9   7       23.09       22.31     10.34 o 
   2   9   7      664.21      669.92     18.98 o 
   3   9   7       76.80       74.18      6.63 o 
   4   9   7       36.68       38.38      5.15 o 
   5   9   7       53.29       58.03     14.12 o 
   6   9   7       74.03       85.27     16.92 o 
  -2  10   7        1.86        1.41      6.79 o 
  -1  10   7       94.94      103.20     11.33 o 
   0  10   7        8.36       11.11      9.22 o 
   1  10   7        5.37       -7.28     11.14 o 
   2  10   7      168.74      228.86     24.45 o 
   3  10   7       41.90       47.70      6.42 o 
   4  10   7       26.44       37.07      7.91 o 
   5  10   7       28.27       26.39     12.17 o 
   0  11   7       27.92       30.10     13.11 o 
   1  11   7        4.24       -6.62     11.45 o 
   2  11   7        0.17       16.84     11.23 o 
   3  11   7       10.03      -10.87     10.87 o 
   4  11   7      123.18      157.79     21.89 o 
  -1  -9   8        2.21        6.78     10.07 o 
   0  -9   8      101.16       94.75     13.36 o 
   1  -9   8       29.32       18.92      7.73 o 
   2  -9   8        6.29        1.31      6.20 o 
  -3  -8   8       13.67       10.61      4.63 o 
  -2  -8   8        3.04       11.82      5.81 o 
  -1  -8   8        2.17       -4.59      6.78 o 
   0  -8   8       66.46       57.95     13.74 o 
   1  -8   8       91.30       98.46     11.78 o 
   2  -8   8        1.66        4.37      5.78 o 
   3  -8   8        0.26       -5.17      6.43 o 
   4  -8   8        7.25       17.45     11.88 o 
  -4  -7   8        0.25        2.46      4.79 o 
  -3  -7   8       53.21       39.98      6.32 o 
  -2  -7   8      127.40      128.93      9.23 o 
  -1  -7   8      296.43      284.09     23.98 o 
   0  -7   8       84.79       86.32     14.66 o 
   1  -7   8       11.17        6.93      9.20 o 
   2  -7   8       23.71       39.07      7.67 o 
   3  -7   8       21.72       17.39      6.39 o 
   4  -7   8       62.04       65.75     15.24 o 
   5  -7   8        4.33       15.95     11.76 o 
  -5  -6   8       17.85       14.12      7.47 o 
  -4  -6   8      104.40       97.37      8.55 o 
  -3  -6   8        2.47        1.51      3.60 o 
  -2  -6   8        3.88       -2.72      3.53 o 
  -1  -6   8      102.37      114.07      9.24 o 
   0  -6   8       71.02       90.84     14.06 o 
   1  -6   8      122.40      124.90     11.68 o 
   2  -6   8        5.04        9.02      5.15 o 
   3  -6   8        0.89        1.98      4.66 o 
   4  -6   8       80.08       91.06     15.46 o 
   5  -6   8       76.36       74.66     14.11 o 
   6  -6   8        0.12        1.95      8.07 o 
  -5  -5   8        2.15        8.28      5.32 o 
  -4  -5   8        5.38        1.68      3.83 o 
  -3  -5   8       10.13       11.24      3.97 o 
  -2  -5   8       89.18       81.83      6.85 o 
  -1  -5   8      126.88      125.39      9.15 o 
   0  -5   8       15.53       15.67      5.83 o 
   1  -5   8       12.32       12.84      7.21 o 
   2  -5   8      553.53      538.76     22.26 o 
   3  -5   8       93.86       85.47      9.42 o 
   4  -5   8       76.08       79.48     14.62 o 
   5  -5   8       18.35       16.18      9.06 o 
   6  -5   8        6.39       11.37     10.28 o 
   7  -5   8       21.24       16.64     11.87 o 
  -6  -4   8        2.56       -7.01      8.28 o 
  -5  -4   8       35.61       43.30     11.56 o 
  -4  -4   8        6.85        4.61      6.30 o 
  -3  -4   8       17.64        6.21      4.60 o 
  -2  -4   8       89.05       78.58      8.71 o 
  -1  -4   8      289.24      284.81     13.41 o 
   0  -4   8      259.04      268.26     11.15 o 
   1  -4   8        0.85        2.39      6.10 o 
   2  -4   8      435.72      456.53     19.10 o 
   3  -4   8      176.54      180.18     12.40 o 
   4  -4   8      188.63      198.40     20.36 o 
   5  -4   8        4.49       -4.51      7.68 o 
   6  -4   8      137.61      157.79     19.46 o 
   7  -4   8        1.33        7.84     10.26 o 
  -6  -3   8       10.87        3.87      7.62 o 
  -5  -3   8       12.25       11.19      7.58 o 
  -4  -3   8       20.51        9.83      7.46 o 
  -3  -3   8        2.23       -1.93      4.14 o 
  -2  -3   8        4.20        5.24      1.91 o 
  -1  -3   8        0.56        2.28      2.13 o 
   0  -3   8      254.40      254.03     20.21 o 
   1  -3   8       79.10       76.18      8.87 o 
   2  -3   8        7.12        7.68      4.08 o 
   3  -3   8       64.53       66.50      7.40 o 
   4  -3   8       85.42       74.51     12.17 o 
   5  -3   8      250.81      238.74     22.19 o 
   6  -3   8       38.51       31.90     10.43 o 
   7  -3   8      108.65      140.60     19.44 o 
   8  -3   8      216.40      216.25     25.06 o 
  -6  -2   8       32.74       31.67     10.84 o 
  -5  -2   8      198.46      235.63     22.93 o 
  -4  -2   8        3.99        4.98      7.58 o 
  -3  -2   8      242.65      241.47     20.76 o 
  -2  -2   8      598.70      544.60     14.50 o 
  -1  -2   8       44.00       42.02      3.78 o 
   0  -2   8      414.88      383.61     25.53 o 
   1  -2   8      315.14      349.33     22.69 o 
   2  -2   8      524.07      489.76     16.71 o 
   3  -2   8      694.09      697.47     20.26 o 
   4  -2   8       49.56       55.86     10.31 o 
   5  -2   8      197.20      213.00     19.73 o 
   6  -2   8      517.76      490.61     30.69 o 
   7  -2   8        2.44        7.18      7.14 o 
   8  -2   8        0.09        3.76      8.69 o 
  -6  -1   8       26.96       42.44     13.61 o 
  -5  -1   8      115.22      110.52     17.26 o 
  -4  -1   8       93.76       96.73     14.37 o 
  -3  -1   8        1.66       -2.22      7.44 o 
  -2  -1   8      418.54      363.55     50.26 o 
  -1  -1   8      166.84      163.34      6.32 o 
   0  -1   8       41.47       37.13      4.73 o 
   1  -1   8      779.19      844.56     34.30 o 
   2  -1   8      414.11      437.90     20.84 o 
   3  -1   8      737.49      718.92     32.38 o 
   4  -1   8      567.93      583.93     28.99 o 
   5  -1   8       77.91       78.39     11.93 o 
   6  -1   8       58.54       60.14     11.61 o 
   7  -1   8      332.91      314.05     25.43 o 
   8  -1   8      124.42      127.09     18.28 o 
  -6   0   8        0.47       -4.16      9.33 o 
  -5   0   8        0.43       -1.57      7.56 o 
  -4   0   8      175.73      188.56     20.28 o 
  -3   0   8       30.39       36.15     10.69 o 
  -2   0   8      256.07      218.80     19.19 o 
  -1   0   8       27.75       33.32      3.04 o 
   0   0   8     3779.67     3869.19     49.36 o 
   1   0   8      553.21      571.61     25.76 o 
   2   0   8       50.17       47.00      3.48 o 
   3   0   8       33.99       43.97      3.73 o 
   4   0   8      610.84      582.90     22.54 o 
   5   0   8      188.73      203.54     17.45 o 
   6   0   8      208.71      198.10     18.51 o 
   7   0   8        0.70        5.68      7.28 o 
   8   0   8      197.04      223.64     22.67 o 
  -6   1   8       73.52       99.27     18.19 o 
  -5   1   8       94.33      101.71     17.54 o 
  -4   1   8      136.55      116.49     16.55 o 
  -3   1   8      805.15      832.30     38.68 o 
  -2   1   8      367.40      347.57     11.28 o 
  -1   1   8      239.71      222.17      7.49 o 
   0   1   8       22.65       17.26      2.69 o 
   1   1   8      283.39      250.18     15.71 o 
   2   1   8     1728.26     1630.05     32.57 o 
   3   1   8      280.79      292.72      9.69 o 
   4   1   8       63.67       67.09      5.14 o 
   5   1   8      404.08      380.70     16.86 o 
   6   1   8      498.12      504.69     20.21 o 
   7   1   8       12.56       23.50      8.23 o 
   8   1   8        9.08       17.60      8.77 o 
   9   1   8       79.99      118.01     17.32 o 
  -6   2   8       32.64       28.44     12.85 o 
  -5   2   8       46.52       26.09     11.38 o 
  -4   2   8        6.94       17.54      9.74 o 
  -3   2   8      804.19      845.69     20.04 o 
  -2   2   8      217.03      239.31      8.15 o 
  -1   2   8      449.69      449.71     11.72 o 
   0   2   8     1283.16     1300.52     27.73 o 
   1   2   8      322.64      312.80     13.23 o 
   2   2   8      406.56      393.62     14.78 o 
   3   2   8      307.31      272.05     12.50 o 
   4   2   8      496.81      440.51     26.82 o 
   5   2   8       16.34       13.97      5.61 o 
   6   2   8       49.98       53.72      7.38 o 
   7   2   8      136.75      164.78     12.10 o 
   8   2   8      292.98      292.86     13.31 o 
   9   2   8       15.58       24.36      9.17 o 
  -6   3   8       48.25       56.32     15.06 o 
  -5   3   8        1.82        1.74      8.94 o 
  -4   3   8      142.14      140.09     19.71 o 
  -3   3   8        6.49       11.82      4.31 o 
  -2   3   8       21.46       19.39      2.92 o 
  -1   3   8       53.30       51.96      3.42 o 
   0   3   8      672.04      680.75     19.99 o 
   1   3   8      559.65      559.56     13.84 o 
   2   3   8       55.46       58.55      6.17 o 
   3   3   8       66.82       57.02      3.92 o 
   4   3   8     1220.44     1187.58     20.53 o 
   5   3   8      446.11      429.91     16.44 o 
   6   3   8      145.71      154.18     10.58 o 
   7   3   8      365.30      345.86     16.76 o 
   8   3   8      376.78      390.18     18.99 o 
   9   3   8      123.63      140.31     19.84 o 
  -6   4   8       12.81       -5.58     12.10 o 
  -5   4   8       54.86       57.32     13.51 o 
  -4   4   8        3.62        3.23      8.28 o 
  -3   4   8        0.93        4.60      4.57 o 
  -2   4   8      929.60      951.99     25.85 o 
  -1   4   8      433.34      417.39     16.57 o 
   0   4   8       29.89       31.03      3.50 o 
   1   4   8      170.24      162.87      9.03 o 
   2   4   8     1020.81      969.02     24.17 o 
   3   4   8      305.75      304.93     12.81 o 
   4   4   8      196.18      160.42     15.97 o 
   5   4   8      299.04      303.20     13.34 o 
   6   4   8      243.90      280.33     13.36 o 
   7   4   8       99.26       97.03      8.67 o 
   8   4   8       40.34       28.30     11.54 o 
  -5   5   8        9.28        4.97      9.26 o 
  -4   5   8        3.29        6.15      7.94 o 
  -3   5   8        1.09        1.05      7.08 o 
  -2   5   8      369.32      399.74     17.35 o 
  -1   5   8      167.40      191.31     11.97 o 
   0   5   8      429.22      439.40     17.28 o 
   1   5   8      454.28      438.40     16.89 o 
   2   5   8        8.32        6.32      2.76 o 
   3   5   8        8.13        6.41      8.99 o 
   4   5   8     3558.36     3547.69     38.11 o 
   5   5   8      315.82      337.64     12.82 o 
   6   5   8      199.03      178.73      9.98 o 
   7   5   8      324.09      320.13     26.74 o 
   8   5   8      240.57      245.98     24.76 o 
  -5   6   8       14.82       14.78     11.90 o 
  -4   6   8      165.65      179.83     22.37 o 
  -3   6   8       39.12       46.82      7.18 o 
  -2   6   8        0.78        3.65      4.63 o 
  -1   6   8        5.32        0.58     12.11 o 
   0   6   8      243.08      260.43     14.12 o 
   1   6   8      837.43      824.82     21.03 o 
   2   6   8      673.77      622.44     24.32 o 
   3   6   8      619.70      643.12     17.76 o 
   4   6   8      237.41      225.43      7.26 o 
   5   6   8       91.02      102.02     15.81 o 
   6   6   8       21.18       27.81      8.89 o 
   7   6   8       10.05       -0.01      7.94 o 
   8   6   8      217.65      212.27     23.29 o 
  -4   7   8       39.34       41.20      8.76 o 
  -3   7   8       26.57       26.99      7.34 o 
  -2   7   8      236.19      240.82     24.28 o 
  -1   7   8      361.30      349.28     17.36 o 
   0   7   8       37.19       37.57      6.93 o 
   1   7   8       14.23       21.93      3.68 o 
   2   7   8      447.54      477.03     13.08 o 
   3   7   8      406.18      403.73     10.51 o 
   4   7   8      238.21      220.90     21.08 o 
   5   7   8       11.72       30.30     10.87 o 
   6   7   8      304.57      309.86     27.22 o 
   7   7   8       97.88       96.86     17.11 o 
   8   7   8        0.10       21.23     11.84 o 
  -3   8   8       90.13       99.26     21.06 o 
  -2   8   8       12.42        7.88      5.93 o 
  -1   8   8       31.37       44.98     10.69 o 
   0   8   8      425.70      446.78     22.04 o 
   1   8   8        2.68       -0.16     10.77 o 
   2   8   8       75.83       88.41      7.98 o 
   3   8   8      217.06      221.64      9.90 o 
   4   8   8      165.35      161.60     19.21 o 
   5   8   8       93.39       85.25     14.95 o 
   6   8   8       26.26       30.35     11.42 o 
   7   8   8       87.77      138.96     19.67 o 
  -3   9   8        8.15       12.22      9.31 o 
  -2   9   8        1.06       -4.78      7.30 o 
  -1   9   8       28.50       20.34     16.46 o 
   0   9   8       81.36       89.51     31.55 o 
   1   9   8        1.96        2.01      3.95 o 
   2   9   8       20.22       28.68     10.63 o 
   3   9   8        9.44       21.58     11.64 o 
   4   9   8      125.36      136.35     19.77 o 
   5   9   8       48.72       71.92     15.40 o 
   6   9   8       27.06       41.76     13.34 o 
  -1  10   8       12.24       17.92      6.08 o 
   0  10   8        8.69      -11.81     11.81 o 
   1  10   8       28.16       36.56     13.44 o 
   2  10   8       82.25       78.71     15.82 o 
   3  10   8       46.20       46.88     13.45 o 
   4  10   8        0.44        2.34     10.18 o 
   5  10   8       56.24       60.68     13.91 o 
   1  11   8       23.83       15.32     12.24 o 
   2  11   8        0.16       -8.63      8.63 o 
   3  11   8       14.80       23.24     11.21 o 
  -2  -8   9        0.39        4.36      5.44 o 
  -1  -8   9        0.33       -3.98      7.80 o 
   0  -8   9      254.60      242.88     18.26 o 
   1  -8   9       32.25       21.89     11.59 o 
   2  -8   9       11.67       21.12      8.27 o 
   3  -8   9        0.93        9.69      7.38 o 
  -3  -7   9       14.06       15.97      5.31 o 
  -2  -7   9        6.13        2.71      5.43 o 
  -1  -7   9       16.45       15.73      9.21 o 
   0  -7   9      121.66       84.54     14.69 o 
   1  -7   9       15.90       18.60     14.13 o 
   2  -7   9       64.09       71.73     10.93 o 
   3  -7   9       24.90       28.66      7.90 o 
   4  -7   9        7.04       12.45      9.51 o 
  -4  -6   9        3.47        8.20      4.92 o 
  -3  -6   9       63.45       69.13     10.74 o 
  -2  -6   9       98.93       85.46      7.55 o 
  -1  -6   9       28.67       46.93     11.70 o 
   0  -6   9       63.11       94.60     15.88 o 
   1  -6   9        3.55       21.79      7.61 o 
   2  -6   9       42.43       59.40      9.13 o 
   3  -6   9       39.47       51.62     15.65 o 
   4  -6   9       79.74       70.93     15.84 o 
   5  -6   9        8.48       -3.30      9.60 o 
  -5  -5   9        6.27       -0.12      6.00 o 
  -4  -5   9       18.59       15.67      3.87 o 
  -3  -5   9        6.43        6.94      4.06 o 
  -2  -5   9       52.32       58.46      6.22 o 
  -1  -5   9       75.51       73.47      7.54 o 
   0  -5   9        9.01       10.02      3.31 o 
   1  -5   9        6.71        3.53      6.22 o 
   2  -5   9       31.46       29.37      6.81 o 
   3  -5   9       65.53       83.09     10.18 o 
   4  -5   9      187.39      211.21     22.40 o 
   5  -5   9       19.59       21.48     10.79 o 
   6  -5   9       40.43       34.91     11.46 o 
  -5  -4   9       64.31       63.73     15.10 o 
  -4  -4   9        0.26        0.49      7.34 o 
  -3  -4   9       15.10        9.24      5.48 o 
  -2  -4   9      216.13      216.59     14.08 o 
  -1  -4   9      135.79      137.26      8.05 o 
   0  -4   9        3.84        4.21      2.89 o 
   1  -4   9       74.43       71.12     12.38 o 
   2  -4   9       66.46       76.94      8.92 o 
   3  -4   9        2.88        9.32      5.05 o 
   4  -4   9        0.67       -4.84      7.73 o 
   5  -4   9       27.96       36.72     10.85 o 
   6  -4   9        6.55        5.88      8.67 o 
   7  -4   9      232.19      220.19     25.30 o 
  -5  -3   9        2.58       -1.20      8.46 o 
  -4  -3   9       36.52       44.45     11.34 o 
  -3  -3   9       99.80       98.26      9.62 o 
  -2  -3   9       56.12       49.29      6.46 o 
  -1  -3   9        2.05        9.05      5.05 o 
   0  -3   9      151.81      171.06     18.00 o 
   1  -3   9      114.43      109.56     10.21 o 
   2  -3   9        2.49       -3.63      4.92 o 
   3  -3   9       33.50       42.23      6.55 o 
   4  -3   9     1032.78      980.40     44.25 o 
   5  -3   9       36.45       44.47     11.51 o 
   6  -3   9      269.41      287.62     26.15 o 
   7  -3   9       54.07       59.43     14.79 o 
  -6  -2   9        4.79       -5.70      9.44 o 
  -5  -2   9        0.00        7.11      8.00 o 
  -4  -2   9      319.50      307.87     26.44 o 
  -3  -2   9      387.05      380.11     28.22 o 
  -2  -2   9      277.46      261.34     13.45 o 
  -1  -2   9       24.22       25.40      3.19 o 
   0  -2   9      746.28      740.75     35.93 o 
   1  -2   9      136.04      128.92     16.08 o 
   2  -2   9      201.59      187.42     10.90 o 
   3  -2   9      142.55      149.06      9.87 o 
   4  -2   9       14.48       19.82      8.21 o 
   5  -2   9      155.57      151.87     17.41 o 
   6  -2   9      152.23      160.47     18.56 o 
   7  -2   9        1.71        1.34      7.22 o 
   8  -2   9       78.02       73.10     15.84 o 
  -6  -1   9       51.76       49.88     12.83 o 
  -5  -1   9       55.27       74.21     15.55 o 
  -4  -1   9       83.96       92.12     15.61 o 
  -3  -1   9      123.67      112.03     16.51 o 
  -2  -1   9      420.36      374.05     23.71 o 
  -1  -1   9       62.21       56.55      4.17 o 
   0  -1   9      682.52      651.85     31.57 o 
   1  -1   9       29.55       33.77      8.83 o 
   2  -1   9      737.39      727.21     19.67 o 
   3  -1   9      679.82      635.41     31.89 o 
   4  -1   9       53.36       50.02     10.13 o 
   5  -1   9       52.45       37.84      9.39 o 
   6  -1   9      428.93      469.16     30.46 o 
   7  -1   9      133.74      129.87     17.04 o 
   8  -1   9        4.71        9.67      7.85 o 
  -6   0   9        6.17       32.85     13.65 o 
  -5   0   9        0.61        6.73      8.99 o 
  -4   0   9       85.14      101.90     16.75 o 
  -3   0   9      364.35      375.76     27.33 o 
  -2   0   9       22.05       12.66      7.57 o 
  -1   0   9     1014.16     1028.38     20.70 o 
   0   0   9      685.04      661.94     22.48 o 
   1   0   9      368.38      367.05     15.46 o 
   2   0   9       48.88       48.28      3.79 o 
   3   0   9      247.47      245.17      8.68 o 
   4   0   9      622.54      584.59     21.17 o 
   5   0   9       74.12       79.00     12.14 o 
   6   0   9        1.81        4.61      7.16 o 
   7   0   9        8.94       23.34      9.63 o 
   8   0   9      267.28      289.41     24.99 o 
  -6   1   9        1.51       -0.78     10.05 o 
  -5   1   9        3.01       -3.77      9.59 o 
  -4   1   9      414.04      435.75     31.73 o 
  -3   1   9       97.73       99.53     15.68 o 
  -2   1   9      119.56      124.29      7.16 o 
  -1   1   9       61.47       51.98      4.03 o 
   0   1   9      692.41      714.45     28.32 o 
   1   1   9      443.21      389.69     28.79 o 
   2   1   9      167.39      159.00     10.15 o 
   3   1   9      295.96      293.78     12.21 o 
   4   1   9      571.58      587.54     26.02 o 
   5   1   9      414.84      408.67     18.11 o 
   6   1   9      153.04      147.69     11.79 o 
   7   1   9       32.22       34.88      9.34 o 
   8   1   9      124.36      114.20     15.78 o 
  -6   2   9        0.91        6.73     12.19 o 
  -5   2   9       11.11        0.82      9.01 o 
  -4   2   9      602.01      541.88     36.04 o 
  -3   2   9       12.63        5.38      7.31 o 
  -2   2   9      280.62      297.71     19.06 o 
  -1   2   9      434.59      441.26     15.78 o 
   0   2   9       69.77       66.86      6.85 o 
   1   2   9       18.11        9.82      4.40 o 
   2   2   9      669.25      606.82     19.58 o 
   3   2   9      191.87      185.00     11.01 o 
   4   2   9        6.04        5.56      4.08 o 
   5   2   9       39.26       28.88      5.49 o 
   6   2   9      416.62      412.77     18.66 o 
   7   2   9      347.30      355.18     21.20 o 
   8   2   9       35.47       36.91      7.80 o 
  -5   3   9       20.61       27.55     12.43 o 
  -4   3   9        4.54       45.55     13.69 o 
  -3   3   9       32.72       46.26     12.42 o 
  -2   3   9       25.47       30.18     13.15 o 
  -1   3   9       35.26       35.34      6.73 o 
   0   3   9      364.54      337.03     22.80 o 
   1   3   9      106.46      108.93      5.00 o 
   2   3   9        0.58        5.60      3.96 o 
   3   3   9      365.78      346.21      9.63 o 
   4   3   9     2337.13     2340.06     31.84 o 
   5   3   9      530.83      550.82     19.71 o 
   6   3   9      455.48      431.39     18.28 o 
   7   3   9      211.86      239.06     14.47 o 
   8   3   9      313.30      357.76     18.61 o 
  -5   4   9        0.67        1.49      9.25 o 
  -4   4   9      102.33      127.75     19.81 o 
  -3   4   9       83.54       89.88      8.56 o 
  -2   4   9      104.48      112.32      9.37 o 
  -1   4   9        0.18       -3.25      3.95 o 
   0   4   9      181.79      187.07      8.14 o 
   1   4   9      101.05       93.92      5.20 o 
   2   4   9      209.28      206.66     11.57 o 
   3   4   9      372.15      360.85     15.19 o 
   4   4   9      557.00      578.56     13.95 o 
   5   4   9      130.79      128.88      9.25 o 
   6   4   9      502.20      469.69     22.15 o 
   7   4   9       52.71       43.18      7.31 o 
   8   4   9       79.68       78.02     16.20 o 
  -5   5   9       45.93       52.21     14.99 o 
  -4   5   9        8.32       29.29     12.84 o 
  -3   5   9       62.32       64.65      8.60 o 
  -2   5   9      203.59      215.69     13.54 o 
  -1   5   9      311.30      300.09     15.50 o 
   0   5   9      454.26      434.45     17.99 o 
   1   5   9       84.73       66.48      9.30 o 
   2   5   9      193.32      184.98      8.96 o 
   3   5   9     2997.04     2974.63     48.87 o 
   4   5   9       82.21      101.45      8.06 o 
   5   5   9       47.29       43.65      5.56 o 
   6   5   9      382.22      391.04     15.49 o 
   7   5   9      384.39      365.77     29.49 o 
   8   5   9      126.58      165.31     21.99 o 
  -4   6   9       35.73       37.98     13.46 o 
  -3   6   9       64.73       77.51     17.07 o 
  -2   6   9        6.22       24.75      7.53 o 
  -1   6   9       46.62       63.96      8.51 o 
   0   6   9      784.83      760.58     25.18 o 
   1   6   9       41.80       34.55      9.15 o 
   2   6   9     1006.12      926.47     36.58 o 
   3   6   9       57.30       52.60      5.92 o 
   4   6   9      527.96      530.79     19.73 o 
   5   6   9      138.22      171.29     20.50 o 
   6   6   9        0.50       11.53      9.88 o 
   7   6   9      183.97      193.80     22.06 o 
   8   6   9      262.50      321.72     30.08 o 
  -4   7   9       29.44       21.48     10.78 o 
  -3   7   9       58.54       65.13     14.23 o 
  -2   7   9      139.77      139.96     12.35 o 
  -1   7   9       14.52       18.41      6.24 o 
   0   7   9        2.65        6.06      5.27 o 
   1   7   9        5.93        2.53      4.76 o 
   2   7   9      235.69      238.09     13.36 o 
   3   7   9        2.74        3.23      2.64 o 
   4   7   9      125.73      124.12     17.63 o 
   5   7   9      149.09      150.07     19.51 o 
   6   7   9      147.86      149.14     20.27 o 
   7   7   9        3.98        2.49      9.43 o 
  -3   8   9        2.36        6.90      9.61 o 
  -2   8   9       27.62       26.96     10.27 o 
  -1   8   9      276.84      260.54     20.51 o 
   0   8   9       21.46       28.95      6.79 o 
   1   8   9        0.26       -1.93      4.34 o 
   2   8   9      280.74      292.13     14.89 o 
   3   8   9      146.93      127.36     17.85 o 
   4   8   9       27.44       18.58      8.38 o 
   5   8   9       28.63       35.93     12.85 o 
   6   8   9      194.51      201.42     23.45 o 
   7   8   9      109.50      122.47     20.20 o 
  -2   9   9        8.92        5.75      6.21 o 
  -1   9   9        0.40        5.30     15.50 o 
   0   9   9       29.95       47.55     11.39 o 
   1   9   9        0.90        5.25      7.37 o 
   2   9   9       32.23       36.84     12.46 o 
   3   9   9        5.72        4.73      8.00 o 
   4   9   9      145.60      167.37     20.94 o 
   5   9   9        7.38       11.03      9.03 o 
   6   9   9        0.29       -4.48      8.46 o 
   0  10   9        7.39       26.66     12.39 o 
   1  10   9       42.15       50.02     13.83 o 
   2  10   9       72.96       70.43     15.36 o 
   3  10   9        0.12        1.40      9.63 o 
   4  10   9       36.09       48.91     13.64 o 
  -2  -7  10        8.12        9.05      6.17 o 
  -1  -7  10        7.27       13.94      9.97 o 
   0  -7  10        6.03       19.02     11.05 o 
   1  -7  10       12.73        4.31      6.63 o 
   2  -7  10       32.34       35.21     14.68 o 
   3  -7  10        1.15       -2.65      8.74 o 
  -3  -6  10        0.48        6.19      3.90 o 
  -2  -6  10       16.07       23.84      7.41 o 
  -1  -6  10       31.68       35.49     11.65 o 
   0  -6  10       50.30       48.22     12.57 o 
   1  -6  10        0.13        6.17     11.10 o 
   2  -6  10       98.49      110.84     11.89 o 
   3  -6  10        8.59       17.00      7.03 o 
   4  -6  10       34.56       34.87     13.95 o 
   5  -6  10        1.03       -5.77      9.71 o 
  -4  -5  10        3.66       15.49      6.55 o 
  -3  -5  10        4.67        5.11      3.81 o 
  -2  -5  10        0.09       -3.22      3.64 o 
  -1  -5  10        0.45        3.33      5.34 o 
   0  -5  10       80.71       88.87     15.06 o 
   1  -5  10        6.61        6.06      8.00 o 
   2  -5  10       17.97       18.17      6.05 o 
   3  -5  10      116.55      120.34     14.61 o 
   4  -5  10       52.59       66.57     15.08 o 
   5  -5  10       22.01       13.02      9.95 o 
   6  -5  10        4.30       15.45     11.49 o 
  -4  -4  10       11.36       10.97      8.59 o 
  -3  -4  10       30.40       31.06      7.20 o 
  -2  -4  10       85.25       77.40      9.67 o 
  -1  -4  10        1.05        6.86      3.28 o 
   0  -4  10      183.52      196.11     10.39 o 
   1  -4  10       27.78       43.37     10.49 o 
   2  -4  10        9.51        6.33      4.42 o 
   3  -4  10       62.43       60.19      8.01 o 
   4  -4  10        4.95       -0.49      8.12 o 
   5  -4  10       29.29       26.22      9.86 o 
   6  -4  10      163.69      156.11     21.17 o 
  -5  -3  10       23.97       26.03     10.90 o 
  -4  -3  10       27.59       14.91      9.45 o 
  -3  -3  10        7.45        1.70      7.13 o 
  -2  -3  10      187.66      194.19     13.28 o 
  -1  -3  10       10.40       12.44      5.06 o 
   0  -3  10        2.05        0.32      7.22 o 
   1  -3  10      102.05       95.58      5.80 o 
   2  -3  10      407.91      430.40     18.69 o 
   3  -3  10      693.90      739.42     24.45 o 
   4  -3  10      205.30      192.05     21.30 o 
   5  -3  10       17.25        9.97      7.26 o 
   6  -3  10      120.84      151.75     20.35 o 
   7  -3  10      121.70      118.74     19.17 o 
  -5  -2  10       21.47       21.05     10.56 o 
  -4  -2  10      131.01      118.25     18.11 o 
  -3  -2  10        6.21        5.00      7.83 o 
  -2  -2  10        1.54       -1.43      4.47 o 
  -1  -2  10       16.70       17.73      4.57 o 
   0  -2  10     1015.99     1024.09     45.78 o 
   1  -2  10       23.73       23.19      9.45 o 
   2  -2  10       88.89       93.00      8.31 o 
   3  -2  10      115.15      133.63      9.62 o 
   4  -2  10      413.61      430.74     28.73 o 
   5  -2  10        4.81        5.57      7.16 o 
   6  -2  10       41.96       47.02     12.50 o 
   7  -2  10        1.62       -8.94      9.56 o 
  -5  -1  10        2.74        8.58      9.65 o 
  -4  -1  10       35.64       30.93     11.07 o 
  -3  -1  10      150.89      146.93     19.61 o 
  -2  -1  10        3.17        4.01      8.52 o 
  -1  -1  10       12.02        2.05      2.93 o 
   0  -1  10      112.36      118.82      8.34 o 
   1  -1  10      168.63      170.84     19.00 o 
   2  -1  10      286.46      263.12     12.12 o 
   3  -1  10        2.97        2.44      4.14 o 
   4  -1  10       23.45       27.48      9.32 o 
   5  -1  10      161.07      205.40     20.17 o 
   6  -1  10      365.80      369.42     27.99 o 
   7  -1  10        0.99        4.75      7.63 o 
   8  -1  10       24.99       39.71     12.93 o 
  -5   0  10       83.09       59.47     15.91 o 
  -4   0  10       45.59       51.34     13.88 o 
  -3   0  10      530.40      531.95     34.78 o 
  -2   0  10      202.64      193.36     21.18 o 
  -1   0  10      338.72      331.91     12.86 o 
   0   0  10      263.54      246.46     11.11 o 
   1   0  10       32.17       29.76      5.52 o 
   2   0  10      414.32      414.14     11.50 o 
   3   0  10      215.92      216.50      8.61 o 
   4   0  10      142.14      135.62     11.56 o 
   5   0  10       57.40       54.38     10.70 o 
   6   0  10      147.64      148.32     17.91 o 
   7   0  10       46.14       50.02     12.48 o 
   8   0  10       54.00       66.41     14.49 o 
  -5   1  10        7.43       -0.08      9.22 o 
  -4   1  10      147.30      157.30     20.76 o 
  -3   1  10       21.26        9.32      7.82 o 
  -2   1  10       53.22       35.85     10.63 o 
  -1   1  10        3.13       10.59      4.38 o 
   0   1  10      119.02      116.44      8.77 o 
   1   1  10       35.24       36.22      2.69 o 
   2   1  10        1.87        0.97      2.56 o 
   3   1  10      164.02      166.94      8.35 o 
   4   1  10      654.80      673.87     23.49 o 
   5   1  10       60.47       60.70      9.38 o 
   6   1  10       13.17        9.79      5.50 o 
   7   1  10      205.53      186.26     19.08 o 
   8   1  10      112.93      127.41     17.50 o 
  -5   2  10       23.60       25.99     12.01 o 
  -4   2  10        6.38       15.98      9.08 o 
  -3   2  10        5.37       -2.19      8.32 o 
  -2   2  10      265.90      297.94     24.78 o 
  -1   2  10      138.89      143.33      9.63 o 
   0   2  10        2.88        4.41      5.63 o 
   1   2  10      252.14      233.03     10.92 o 
   2   2  10      685.98      653.19     21.72 o 
   3   2  10        4.24        1.04      3.96 o 
   4   2  10      423.46      438.81     18.62 o 
   5   2  10      238.06      247.93     16.82 o 
   6   2  10      151.42      154.52     12.23 o 
   7   2  10       16.09       20.78      6.65 o 
   8   2  10       99.32      106.86     12.12 o 
  -5   3  10       43.68       52.01     16.73 o 
  -4   3  10       21.64       16.68     10.90 o 
  -3   3  10        0.31        4.51      9.46 o 
  -2   3  10      383.60      417.67     16.69 o 
  -1   3  10      466.37      488.32     18.29 o 
   0   3  10      313.20      286.05     14.76 o 
   1   3  10        3.80        3.37      1.99 o 
   2   3  10      477.72      481.17     18.84 o 
   3   3  10      182.88      159.81      8.89 o 
   4   3  10     2446.99     2497.58     47.03 o 
   5   3  10        0.96       -0.04      4.17 o 
   6   3  10      521.47      517.92     21.08 o 
   7   3  10      248.54      228.52     14.74 o 
   8   3  10       17.81       24.25      6.81 o 
  -5   4  10        0.87        3.41      9.78 o 
  -4   4  10       54.82       80.42     16.12 o 
  -3   4  10        6.97        4.20      8.29 o 
  -2   4  10      121.70      127.54     10.11 o 
  -1   4  10      121.12      128.77     10.21 o 
   0   4  10       77.48       76.10      8.21 o 
   1   4  10      257.73      240.62     11.05 o 
   2   4  10      160.79      149.88     10.57 o 
   3   4  10      939.14     1001.71     27.53 o 
   4   4  10      591.58      614.25     21.19 o 
   5   4  10      115.20      124.82      9.60 o 
   6   4  10        5.28       11.16      5.98 o 
   7   4  10        5.14        4.06      9.42 o 
   8   4  10      163.75      188.96     22.86 o 
  -4   5  10       15.20       19.39     11.10 o 
  -3   5  10       28.58       22.28     11.12 o 
  -2   5  10      145.96      147.93     11.68 o 
  -1   5  10      169.22      154.14     11.87 o 
   0   5  10      120.54      124.01     10.29 o 
   1   5  10      281.14      274.17     14.77 o 
   2   5  10      955.51      943.97     22.08 o 
   3   5  10       97.45      105.51      9.03 o 
   4   5  10       15.70       10.82      3.93 o 
   5   5  10      229.73      232.19     12.53 o 
   6   5  10      513.97      552.51     35.11 o 
   7   5  10       36.60       34.66     12.52 o 
   8   5  10       68.55       75.12     16.41 o 
  -4   6  10        2.23       25.33     11.56 o 
  -3   6  10       21.38       39.07     13.24 o 
  -2   6  10       54.02       75.69      9.36 o 
  -1   6  10       91.42      104.25     10.49 o 
   0   6  10      162.66      141.02     11.75 o 
   1   6  10      183.56      176.66     12.28 o 
   2   6  10      352.92      333.58     12.97 o 
   3   6  10      429.77      421.92     17.12 o 
   4   6  10      118.14      115.05      8.78 o 
   5   6  10       36.34       36.05     11.47 o 
   6   6  10      112.18      114.74     18.49 o 
   7   6  10      132.93      150.71     20.32 o 
  -3   7  10        3.23       13.64     11.06 o 
  -2   7  10        7.25       11.06      7.37 o 
  -1   7  10       20.62       45.44      7.98 o 
   0   7  10       35.61       59.06      8.41 o 
   1   7  10       76.29       51.25      7.48 o 
   2   7  10        1.93        1.20      4.54 o 
   3   7  10        3.53        6.84      8.10 o 
   4   7  10      204.52      211.67     22.86 o 
   5   7  10      109.37      106.41     16.22 o 
   6   7  10       21.61       16.75     10.31 o 
   7   7  10       59.89       65.14     15.15 o 
  -2   8  10       33.60       37.16     20.03 o 
  -1   8  10        2.46       11.27      6.15 o 
   0   8  10        5.65       -2.23      5.21 o 
   1   8  10      153.18      171.90     12.81 o 
   2   8  10      324.73      309.96     16.27 o 
   3   8  10       54.58       51.02     13.17 o 
   4   8  10       93.01      113.90     17.96 o 
   5   8  10      293.30      335.91     29.35 o 
   6   8  10      139.27      167.61     22.86 o 
  -1   9  10        1.96       13.42      6.70 o 
   0   9  10       29.43       28.35     16.01 o 
   1   9  10        0.07        3.94      8.78 o 
   2   9  10       69.51       51.11     13.35 o 
   3   9  10       80.33       76.42     15.55 o 
   4   9  10       16.04       24.54     12.38 o 
   5   9  10        6.25       10.34      9.60 o 
   1  10  10       33.62       28.60     12.13 o 
   2  10  10       16.44       35.97     12.83 o 
   3  10  10       17.16       20.09     12.48 o 
   0  -7  11        1.25        0.63      8.79 o 
   1  -7  11        6.95        5.56      5.83 o 
   2  -7  11        3.70       -0.29      7.75 o 
  -2  -6  11       46.74       57.77      9.43 o 
  -1  -6  11       22.08       22.80      6.81 o 
   0  -6  11        3.17       -4.75      8.23 o 
   1  -6  11       12.23       28.49      8.31 o 
   2  -6  11       29.51       21.17      6.80 o 
   3  -6  11        0.20        2.07      5.40 o 
   4  -6  11        0.81        1.51      7.98 o 
  -3  -5  11        1.40        8.00      5.35 o 
  -2  -5  11       72.31       83.21     10.18 o 
  -1  -5  11        2.89        7.03      5.93 o 
   0  -5  11       29.78       20.95      9.38 o 
   1  -5  11        2.31        6.79      6.08 o 
   2  -5  11       32.85       46.48     14.29 o 
   3  -5  11       16.64       17.27     12.49 o 
   4  -5  11      216.50      189.03     23.21 o 
   5  -5  11       10.48       22.38     13.24 o 
  -3  -4  11        4.77        9.49      5.71 o 
  -2  -4  11        7.89        7.55      4.85 o 
  -1  -4  11       37.72       34.56      7.13 o 
   0  -4  11      244.58      261.64     25.36 o 
   1  -4  11        0.96       -1.13      7.48 o 
   2  -4  11       24.30       21.70      6.63 o 
   3  -4  11       28.52       39.55      7.44 o 
   4  -4  11        1.81       11.29     10.02 o 
   5  -4  11       27.50       17.39     10.25 o 
   6  -4  11       16.23       11.77      9.60 o 
  -4  -3  11       24.60        4.98     10.67 o 
  -3  -3  11       67.26       52.65     12.54 o 
  -2  -3  11       74.96       71.64      8.37 o 
  -1  -3  11       14.41        8.19      5.01 o 
   0  -3  11       61.48       50.88     12.17 o 
   1  -3  11      107.52      111.72     16.61 o 
   2  -3  11      379.39      367.55     18.02 o 
   3  -3  11      153.66      136.03     20.62 o 
   4  -3  11       15.78       27.30     10.53 o 
   5  -3  11       94.56      105.32     17.19 o 
   6  -3  11      146.66      153.54     21.26 o 
  -4  -2  11        2.94       -9.30      9.30 o 
  -3  -2  11       25.10       26.98     11.33 o 
  -2  -2  11       98.63      109.28     16.83 o 
  -1  -2  11      344.30      321.03     15.46 o 
   0  -2  11       65.14       69.63      9.11 o 
   1  -2  11        5.11       -2.61      6.87 o 
   2  -2  11      135.90      146.66     10.80 o 
   3  -2  11       37.64       44.57      6.51 o 
   4  -2  11       22.30       25.48      9.93 o 
   5  -2  11        1.32        5.33      6.79 o 
   6  -2  11        1.35       -3.07      9.76 o 
   7  -2  11        3.94       -6.03      8.51 o 
  -4  -1  11       85.00       66.61     14.86 o 
  -3  -1  11      136.62      136.54     19.66 o 
  -2  -1  11       73.52       52.65     13.59 o 
  -1  -1  11        3.85       -2.18      3.46 o 
   0  -1  11      411.00      389.50     15.17 o 
   1  -1  11      141.45      162.49     18.70 o 
   2  -1  11       28.07       20.34      6.83 o 
   3  -1  11       24.01       43.27     11.31 o 
   4  -1  11       71.59       74.05     13.69 o 
   5  -1  11      157.57      174.49     19.42 o 
   6  -1  11       50.89       49.25     12.41 o 
   7  -1  11       97.48       80.61     16.47 o 
  -5   0  11       18.74       17.46     11.08 o 
  -4   0  11      287.73      245.08     25.94 o 
  -3   0  11      169.61      160.71     20.71 o 
  -2   0  11      306.53      283.00     26.41 o 
  -1   0  11       82.22       66.99     13.59 o 
   0   0  11       36.70       33.52      3.67 o 
   1   0  11       86.59       86.14      5.50 o 
   2   0  11      278.49      268.20      9.69 o 
   3   0  11       33.05       39.09      6.95 o 
   4   0  11      121.21      145.63     16.95 o 
   5   0  11      133.46      123.52     15.92 o 
   6   0  11       68.91       74.07     12.89 o 
   7   0  11        6.06       11.52      8.75 o 
  -4   1  11        2.42       -9.69      9.79 o 
  -3   1  11       14.55       -1.41      9.26 o 
  -2   1  11      104.05      133.83     18.33 o 
  -1   1  11       57.34       75.59     11.43 o 
   0   1  11      183.70      176.72     11.27 o 
   1   1  11       78.53       77.53      8.38 o 
   2   1  11       12.38       13.43      2.68 o 
   3   1  11      285.17      271.30     15.49 o 
   4   1  11      733.42      704.04     26.73 o 
   5   1  11       51.52       37.79      6.90 o 
   6   1  11      335.03      316.18     19.50 o 
   7   1  11       57.84       56.82     12.11 o 
   8   1  11      119.61      128.15     17.69 o 
  -4   2  11       12.55        2.02      9.51 o 
  -3   2  11        2.64       15.50     11.11 o 
  -2   2  11        0.44        2.54      7.47 o 
  -1   2  11       16.14       21.19      5.65 o 
   0   2  11      289.30      269.94     14.34 o 
   1   2  11      377.23      378.69     14.37 o 
   2   2  11       70.25       56.85      7.78 o 
   3   2  11      611.42      574.23     21.72 o 
   4   2  11      397.62      418.87     19.13 o 
   5   2  11      115.65      128.94     11.45 o 
   6   2  11      203.17      206.17     14.50 o 
   7   2  11      212.30      185.34     14.32 o 
   8   2  11      178.87      216.96     18.45 o 
  -4   3  11        0.01       10.68     11.72 o 
  -3   3  11      121.64      124.32     18.36 o 
  -2   3  11      179.02      173.19     20.57 o 
  -1   3  11      147.30      149.04     26.56 o 
   0   3  11        0.36       -2.84      4.08 o 
   1   3  11      161.60      175.89     12.04 o 
   2   3  11      211.29      202.77     13.23 o 
   3   3  11     1460.39     1420.09     35.02 o 
   4   3  11      101.65       97.18      9.70 o 
   5   3  11      299.22      314.21     16.71 o 
   6   3  11      270.96      275.22     16.25 o 
   7   3  11       36.17       34.49      7.20 o 
   8   3  11        0.25        4.89      9.08 o 
  -4   4  11        0.67       14.55     11.97 o 
  -3   4  11        0.64        7.76      9.20 o 
  -2   4  11       58.19       80.02     15.20 o 
  -1   4  11       57.23       73.63      8.78 o 
   0   4  11      273.38      223.86     23.33 o 
   1   4  11        3.99        4.51      4.41 o 
   2   4  11      577.37      539.36     21.27 o 
   3   4  11       21.54       21.95      6.15 o 
   4   4  11      555.42      547.84     24.26 o 
   5   4  11       61.92       72.21      8.42 o 
   6   4  11        9.79        7.87      4.38 o 
   7   4  11      280.79      303.24     29.15 o 
   8   4  11      295.20      342.71     31.80 o 
  -3   5  11       59.05       78.64     17.21 o 
  -2   5  11       79.25       91.24     17.06 o 
  -1   5  11       34.50       24.23      5.90 o 
   0   5  11        5.05       -0.92      5.00 o 
   1   5  11      123.50      152.17     11.91 o 
   2   5  11      111.53      103.74      9.78 o 
   3   5  11       47.43       47.36      7.11 o 
   4   5  11      244.32      235.74     13.69 o 
   5   5  11      121.02      136.73     10.54 o 
   6   5  11       23.74       38.78     12.16 o 
   7   5  11      172.66      175.19     22.80 o 
  -3   6  11       64.71       75.97     16.82 o 
  -2   6  11       88.02      105.86     17.34 o 
  -1   6  11      238.96      226.16     15.29 o 
   0   6  11       10.36       -0.16      5.39 o 
   1   6  11       26.47       31.23      6.80 o 
   2   6  11      141.91      154.58     11.16 o 
   3   6  11       34.64       30.30      5.95 o 
   4   6  11        2.74        7.43      4.10 o 
   5   6  11       73.46       68.23     14.46 o 
   6   6  11      156.73      142.48     20.19 o 
   7   6  11       16.15       17.46     10.97 o 
  -2   7  11        1.43       -6.38      6.38 o 
  -1   7  11       15.15       38.30      8.24 o 
   0   7  11       59.66       51.32      8.14 o 
   1   7  11       49.19       41.39      7.85 o 
   2   7  11        0.55       -0.07      3.76 o 
   3   7  11       21.33       17.49      9.82 o 
   4   7  11      237.55      253.63     25.04 o 
   5   7  11        0.48        3.00      9.09 o 
   6   7  11       27.43       44.53     14.50 o 
  -1   8  11       17.10       20.76      8.68 o 
   0   8  11       87.01       85.72     10.90 o 
   1   8  11      239.41      242.41     16.12 o 
   2   8  11       73.90       55.90      8.01 o 
   3   8  11       81.19       93.89     16.91 o 
   4   8  11      129.42      150.87     20.18 o 
   5   8  11       68.33       80.77     16.31 o 
   6   8  11        4.87      -12.55     12.55 o 
   0   9  11        0.45        4.42      8.26 o 
   1   9  11        3.45        1.58      8.21 o 
   2   9  11      129.52      133.45     19.51 o 
   3   9  11       80.92       80.96     16.59 o 
   4   9  11       17.00        2.98      8.78 o 
   0  -6  12       25.24       42.66     14.55 o 
   1  -6  12       12.17       19.12      8.03 o 
   2  -6  12        0.12        3.00      8.16 o 
  -1  -5  12        2.70        2.72      5.07 o 
   0  -5  12       27.28       20.72      9.63 o 
   1  -5  12        2.06        9.47      9.32 o 
   2  -5  12       83.35       99.49     14.15 o 
   3  -5  12       61.71       39.75      8.57 o 
   4  -5  12        0.66       -7.55      8.55 o 
  -2  -4  12        4.33       -5.62      5.62 o 
  -1  -4  12        0.50       -2.95      4.77 o 
   0  -4  12      115.27      129.34     19.69 o 
   1  -4  12        2.60       -0.06      7.92 o 
   2  -4  12       25.80       17.16      6.24 o 
   3  -4  12       20.10       24.52      6.83 o 
   4  -4  12      139.53      134.29     20.03 o 
   5  -4  12        5.90       13.15      9.70 o 
  -3  -3  12      119.87      117.38     14.37 o 
  -2  -3  12        0.42       -0.77      7.65 o 
  -1  -3  12        0.54        9.18      4.85 o 
   0  -3  12       53.89       69.42     11.93 o 
   1  -3  12       36.37       44.50     13.11 o 
   2  -3  12       32.79       28.40     12.10 o 
   3  -3  12      102.84      104.11     17.18 o 
   4  -3  12       36.66       55.81     14.12 o 
   5  -3  12       38.99       53.21     14.10 o 
   6  -3  12       81.94       96.17     18.83 o 
  -3  -2  12       49.31       37.47     12.49 o 
  -2  -2  12       77.13       94.06     17.01 o 
  -1  -2  12       63.97       66.39      7.85 o 
   0  -2  12       34.05       30.65      5.55 o 
   1  -2  12       41.59       47.06     12.77 o 
   2  -2  12       21.55       29.88      5.90 o 
   3  -2  12        5.54       13.64     10.38 o 
   4  -2  12        0.90        1.46      8.37 o 
   5  -2  12       22.97       25.68     11.19 o 
   6  -2  12       37.85       48.17     12.72 o 
  -4  -1  12       53.48       97.25     18.39 o 
  -3  -1  12       90.17       86.30     17.19 o 
  -2  -1  12       12.36       16.16     10.47 o 
  -1  -1  12       34.79       39.26      8.82 o 
   0  -1  12       89.56       78.94      7.17 o 
   1  -1  12       20.23       10.88      7.35 o 
   2  -1  12        2.03       -9.33      9.33 o 
   3  -1  12       44.67       50.31     12.38 o 
   4  -1  12      329.07      332.97     27.44 o 
   5  -1  12       21.90        6.38      7.23 o 
   6  -1  12        8.58       18.54     10.53 o 
   7  -1  12      155.06      168.65     21.53 o 
  -4   0  12       81.85       98.18     19.79 o 
  -3   0  12       11.72       15.67     10.37 o 
  -2   0  12       50.23       23.37     11.38 o 
  -1   0  12        1.73       -5.01      9.12 o 
   0   0  12       18.80       15.94     11.06 o 
   1   0  12       82.18       62.10     13.20 o 
   2   0  12       99.45       98.20     15.86 o 
   3   0  12      133.07      127.93     17.52 o 
   4   0  12      584.78      633.34     36.70 o 
   5   0  12       78.46       82.79     14.36 o 
   6   0  12        0.97       -0.29      7.61 o 
   7   0  12        7.11       -7.96      8.61 o 
  -4   1  12        1.19        1.01      9.88 o 
  -3   1  12       20.85       33.07     12.65 o 
  -2   1  12       81.78       82.54     16.27 o 
  -1   1  12      164.25      179.89     21.69 o 
   0   1  12      121.31      109.40      8.41 o 
   1   1  12       34.39       39.28      6.71 o 
   2   1  12      288.94      315.72     17.13 o 
   3   1  12       15.39       23.04      8.20 o 
   4   1  12      412.44      373.73     19.57 o 
   5   1  12       57.51       61.82      8.96 o 
   6   1  12      244.49      243.91     16.87 o 
   7   1  12      151.93      174.16     20.21 o 
  -4   2  12        4.19        6.63     11.77 o 
  -3   2  12        1.75        4.73      9.22 o 
  -2   2  12       40.51       49.09     13.49 o 
  -1   2  12      126.36      143.77     19.10 o 
   0   2  12       68.55       56.11      7.54 o 
   1   2  12       63.89       67.17      8.21 o 
   2   2  12        6.45        1.56      4.66 o 
   3   2  12      797.56      805.52     27.92 o 
   4   2  12      545.04      550.50     23.16 o 
   5   2  12       70.85       79.41      9.74 o 
   6   2  12       63.60       66.05      9.60 o 
   7   2  12      105.17      134.89     13.22 o 
  -3   3  12       49.73       53.22     14.80 o 
  -2   3  12       49.57       54.78     13.90 o 
  -1   3  12        5.23       16.07      9.50 o 
   0   3  12      159.03      178.64     12.55 o 
   1   3  12       62.19       76.36      8.13 o 
   2   3  12       99.27       86.46     15.42 o 
   3   3  12       97.86      100.84     10.47 o 
   4   3  12       30.99       31.78      6.96 o 
   5   3  12      210.81      224.25     14.91 o 
   6   3  12       97.95      122.13     11.52 o 
   7   3  12        9.13        9.29      5.99 o 
  -3   4  12        1.05       -4.32      9.19 o 
  -2   4  12       50.78       61.89     15.35 o 
  -1   4  12       68.53       75.58      9.39 o 
   0   4  12       93.20       77.45      9.47 o 
   1   4  12       18.88       16.61     12.34 o 
   2   4  12      105.20      111.13     12.00 o 
   3   4  12      497.99      512.54     37.42 o 
   4   4  12       26.20       18.26      9.37 o 
   5   4  12        1.49       -0.59      4.27 o 
   6   4  12      186.65      196.08     14.67 o 
   7   4  12      203.17      177.97     22.96 o 
  -3   5  12       17.49       25.01     11.59 o 
  -2   5  12       16.78        3.94      9.61 o 
  -1   5  12       48.10       59.69      9.18 o 
   0   5  12      133.19      149.06     12.53 o 
   1   5  12       38.93       34.66      7.38 o 
   2   5  12       53.99       54.26      8.33 o 
   3   5  12       58.17       61.59      8.48 o 
   4   5  12      153.64      167.57     12.40 o 
   5   5  12       45.81       39.32      6.97 o 
   6   5  12       12.93        5.22      8.20 o 
   7   5  12      204.45      196.25     24.65 o 
  -2   6  12       10.54       25.18     12.15 o 
  -1   6  12       28.00       23.28      6.52 o 
   0   6  12        0.86       -1.86      5.25 o 
   1   6  12       60.13       69.27      9.23 o 
   2   6  12       49.48       50.01      7.92 o 
   3   6  12        3.87        4.07      5.28 o 
   4   6  12      128.92      127.55     19.30 o 
   5   6  12      294.40      301.07     28.32 o 
   6   6  12       42.10       45.27     13.83 o 
  -1   7  12       36.68       49.66      9.09 o 
   0   7  12       61.22       66.48      9.53 o 
   1   7  12        0.79        2.60      5.34 o 
   2   7  12      215.90      212.89     11.90 o 
   3   7  12      322.69      279.40     26.69 o 
   4   7  12        0.41        1.34      8.78 o 
   5   7  12       28.11       27.35     12.26 o 
   6   7  12       81.25       85.97     17.87 o 
   0   8  12       75.96       83.86     10.86 o 
   1   8  12        1.59        9.43      8.18 o 
   2   8  12       78.50       96.44     17.48 o 
   3   8  12      141.90      161.18     20.73 o 
   4   8  12       66.88       65.36     15.99 o 
   5   8  12       27.14       56.38     16.74 o 
   1  -5  13       19.04       23.23     10.38 o 
  -1  -4  13       45.99       61.57     15.84 o 
   0  -4  13        0.07       -7.71      9.67 o 
   1  -4  13        3.76      -10.73     10.73 o 
   2  -4  13       27.40       23.51     10.02 o 
   3  -4  13       22.57        9.41      8.99 o 
   4  -4  13        5.68      -12.34     12.34 o 
  -2  -3  13       15.65       16.44     12.15 o 
  -1  -3  13        8.58       -0.28      9.79 o 
   0  -3  13      151.19      139.92     20.94 o 
   1  -3  13       31.51       26.33     12.07 o 
   2  -3  13        6.24       12.52     10.73 o 
   3  -3  13       29.76       32.61     11.87 o 
   4  -3  13        7.00       11.55     10.64 o 
   5  -3  13       20.97       21.60     11.54 o 
  -2  -2  13       11.59        1.57     10.39 o 
  -1  -2  13        0.08        0.12      8.52 o 
   0  -2  13       53.61       56.86     14.57 o 
   1  -2  13       16.13       18.18      9.67 o 
   2  -2  13       13.95       10.05      9.26 o 
   3  -2  13        1.09       -9.42      9.42 o 
   4  -2  13       16.60       28.23     12.63 o 
   5  -2  13       20.70       29.16     10.86 o 
  -3  -1  13        0.10        1.73     10.22 o 
  -2  -1  13       43.06       22.47      9.96 o 
  -1  -1  13       52.40       73.19     17.14 o 
   0  -1  13       31.26       21.47     11.68 o 
   1  -1  13        0.36       -4.13      9.90 o 
   2  -1  13       52.88       74.92     15.40 o 
   3  -1  13      244.75      265.01     26.99 o 
   4  -1  13      241.97      247.36     25.73 o 
   5  -1  13        6.29        1.92      8.51 o 
   6  -1  13      212.06      216.65     24.49 o 
  -3   0  13       27.61       20.79     11.66 o 
  -2   0  13       72.98       71.78     16.82 o 
  -1   0  13       36.78       32.99     11.37 o 
   0   0  13       44.86       58.72     14.56 o 
   1   0  13       47.26       44.62     14.05 o 
   2   0  13       30.77       19.96      9.92 o 
   3   0  13      714.66      703.85     41.51 o 
   4   0  13      106.94      131.40     19.05 o 
   5   0  13        2.34        2.95      7.43 o 
   6   0  13       27.36       29.91     11.36 o 
  -3   1  13        0.40      -10.88     11.75 o 
  -2   1  13        0.57       -0.54      9.17 o 
  -1   1  13       46.19       58.57     14.53 o 
   0   1  13       11.28       15.36      8.18 o 
   1   1  13      136.19      146.18     17.09 o 
   2   1  13       19.18       26.04      6.63 o 
   3   1  13      319.45      310.59     18.23 o 
   4   1  13      205.59      213.77     15.90 o 
   5   1  13      123.31      142.91     15.21 o 
   6   1  13       88.62       78.84     15.32 o 
  -3   2  13       10.35       11.84     10.20 o 
  -2   2  13       63.94       70.62     16.13 o 
  -1   2  13      104.09      138.53     20.28 o 
   0   2  13       40.89       29.11     10.87 o 
   1   2  13       70.94       70.10      9.16 o 
   2   2  13      450.13      447.96     20.88 o 
   3   2  13        4.16        3.91      4.91 o 
   4   2  13      368.19      377.91     20.19 o 
   5   2  13        0.64        0.49      7.34 o 
   6   2  13       94.08      107.39     12.07 o 
  -2   3  13        0.04      -10.66     10.66 o 
  -1   3  13       62.71       60.86     15.00 o 
   0   3  13       31.80       20.20      9.96 o 
   1   3  13       18.05       30.11     12.37 o 
   2   3  13        6.89        2.58      5.04 o 
   3   3  13       71.32       83.25     11.46 o 
   4   3  13      150.20      164.33     13.41 o 
   5   3  13       15.44       11.00      7.44 o 
   6   3  13        3.81        4.47      7.59 o 
  -2   4  13       21.48       25.14     12.88 o 
  -1   4  13      137.70      112.31     18.56 o 
   0   4  13        7.77        8.44      5.40 o 
   1   4  13       59.09       66.37      7.64 o 
   2   4  13      189.04      191.70     14.27 o 
   3   4  13       46.37       54.10      8.34 o 
   4   4  13        0.69        3.94      4.92 o 
   5   4  13       77.92       78.54     10.07 o 
   6   4  13      107.15      118.97     11.69 o 
  -2   5  13        8.76        6.79     10.56 o 
  -1   5  13      103.84      120.33     18.91 o 
   0   5  13       27.42       28.05      7.04 o 
   1   5  13        8.33        4.76      5.21 o 
   2   5  13      133.12      153.26     12.85 o 
   3   5  13       95.89       99.14     10.92 o 
   4   5  13      107.33      110.11     10.96 o 
   5   5  13       15.53        5.36     10.25 o 
   6   5  13       83.59       70.01     15.60 o 
  -1   6  13       55.57       56.26     14.17 o 
   0   6  13       17.88       23.00      7.42 o 
   1   6  13       47.75       50.29     18.81 o 
   2   6  13        1.65        3.87      5.15 o 
   3   6  13       77.02       83.32      9.88 o 
   4   6  13       82.06       86.51     16.64 o 
   5   6  13       42.67       47.48     13.14 o 
   0   7  13       17.54       24.46     10.14 o 
   1   7  13      112.68      108.21     12.14 o 
   2   7  13      327.54      313.92     28.70 o 
   3   7  13       63.08       52.39     14.21 o 
   4   7  13       39.95       72.46     16.15 o 
   5   7  13      117.05      145.35     21.94 o 
   2   8  13       82.06      103.65     17.84 o 
   0  -3  14       18.97       25.26     13.49 o 
   1  -3  14        0.01       -6.87     10.46 o 
   2  -3  14        7.93        4.13      8.86 o 
   3  -3  14        3.37        8.70      9.99 o 
  -1  -2  14       10.75       10.42     11.72 o 
   0  -2  14        2.88       -9.64     10.09 o 
   1  -2  14        6.51        0.49      9.19 o 
   2  -2  14        8.23       15.19      9.33 o 
   3  -2  14       21.42       15.34      9.62 o 
   4  -2  14      149.36      175.82     23.47 o 
  -1  -1  14       53.73       70.13     17.56 o 
   0  -1  14        8.09       31.05     13.31 o 
   1  -1  14       50.62       52.66     14.82 o 
   2  -1  14      116.98      115.87     18.70 o 
   3  -1  14        3.69        0.21      9.92 o 
   4  -1  14        0.23       16.07     11.14 o 
   5  -1  14      109.17      131.20     20.87 o 
  -1   0  14       38.87       68.80     16.89 o 
   0   0  14        1.15       -9.70      9.70 o 
   1   0  14        3.99        8.91      9.82 o 
   2   0  14       31.19       29.20     11.75 o 
   3   0  14      154.90      155.39     21.15 o 
   4   0  14       44.33       33.90     12.74 o 
   5   0  14        2.07       -1.11      8.29 o 
  -2   1  14       22.98       26.34     12.39 o 
  -1   1  14        9.94        2.58      9.62 o 
   0   1  14       88.32      119.79     19.77 o 
   1   1  14       34.77       47.07      8.05 o 
   2   1  14       12.45        7.70      6.14 o 
   3   1  14       76.45       72.08     10.19 o 
   4   1  14        2.58        7.56      6.32 o 
   5   1  14      112.80      119.72     17.72 o 
  -1   2  14       37.33       37.25     13.26 o 
   0   2  14        1.85        4.09      6.39 o 
   1   2  14       20.42       19.78      6.33 o 
   2   2  14       26.23       25.53      7.09 o 
   3   2  14      338.38      355.86     22.68 o 
   4   2  14        8.59        8.07      6.29 o 
   5   2  14       26.45       28.23     10.13 o 
   6   2  14       76.75       80.50     11.13 o 
  -1   3  14       20.89       30.86     12.97 o 
   0   3  14       62.63       76.41     16.36 o 
   1   3  14        1.18        0.07      7.57 o 
   2   3  14       30.30       43.59      8.46 o 
   3   3  14       37.29       44.65      8.48 o 
   4   3  14       30.33       37.48      8.12 o 
   5   3  14        6.36        0.17      6.94 o 
   6   3  14       15.19       16.35      6.89 o 
  -1   4  14       28.54       57.78     16.73 o 
   0   4  14        7.17       19.35     11.07 o 
   1   4  14      131.82      150.23     15.31 o 
   2   4  14        7.87        7.46      5.94 o 
   3   4  14        1.77        9.22     12.74 o 
   4   4  14       98.16      101.78     19.77 o 
   5   4  14      188.98      192.61     15.45 o 
   0   5  14        6.20      -11.16     12.37 o 
   1   5  14       73.04       71.03      8.47 o 
   2   5  14      136.45      135.61     20.35 o 
   3   5  14      103.90       99.93     11.51 o 
   4   5  14      116.43      121.63     12.07 o 
   5   5  14      104.55      106.60     17.99 o 
   1   6  14        0.24        5.30      6.22 o 
   2   6  14       38.10       50.94      8.85 o 
   3   6  14       49.56       70.68     15.17 o 
   4   6  14       13.89       11.97      9.59 o 
   1  -1  15       36.55       45.86     13.59 o 
   2  -1  15       12.45       14.73     10.99 o 
   3  -1  15        4.15        7.94     10.09 o 
   0   0  15        2.43       10.81     10.87 o 
   1   0  15       27.30       47.28     14.45 o 
   2   0  15       73.96       78.53     16.56 o 
   3   0  15       20.08       24.75     11.73 o 
   4   0  15       93.84      109.12     20.27 o 
   0   1  15        7.89        1.25      9.79 o 
   1   1  15       15.56       22.98     13.10 o 
   2   1  15        0.52       -9.43      9.43 o 
   3   1  15       56.08       79.10     16.73 o 
   4   1  15      178.84      189.77     24.82 o 
   0   2  15       22.55       24.19     14.07 o 
   1   2  15        7.59        7.77      9.73 o 
   2   2  15       22.88       22.13      7.21 o 
   3   2  15        1.86        4.36      6.34 o 
   4   2  15       33.09       31.76      8.41 o 
   1   3  15        2.38        7.65      9.51 o 
   2   3  15      115.53      124.36     14.24 o 
   3   3  15       46.11       57.12     15.72 o 
   4   3  15        6.18        6.49      6.21 o 
   1   4  15        0.27       -3.93      9.13 o 
   2   4  15       67.07       76.94     10.98 o 
   3   4  15       73.93       77.54     10.96 o 
   4   4  15       36.84       46.35      9.66 o 
                                                 
